# Supplementary material for: Comprehensive RNA-seq transcriptomic profiling in the malignant progression of gliomas
Source: Sci Data. 2017 Mar 14;4:170024. doi: 10.1038/sdata.2017.24 (PMC5349247; doi:10.1038/sdata.2017.24)
Supplement: Supplementary file 1 [file sdata201724-isa1.zip]

Archive with 3 entries (3 files):
- i_Investigation.txt
- s_study_Jiang.txt
- a_assay_Jiang.txt
