# Supplementary material for: Comprehensive RNA-seq transcriptomic profiling in the malignant progression of gliomas
Source: Sci Data. 2017 Mar 14;4:170024. doi: 10.1038/sdata.2017.24 (PMC5349247; doi:10.1038/sdata.2017.24)
Supplement: Supplementary file 1 [file sdata201724-isa1.zip › i_Investigation.txt]

# Investigation File generated for Scientific Data with Investigation File Authoring Tool version 0.1.0 on 30/01/2017 - This metadata file is CC0
ONTOLOGY SOURCE REFERENCE
Term Source Name	NCBITAXON	BTO	OBI	ERO
Term Source File	http://data.bioontology.org/ontologies/NCBITAXON	http://data.bioontology.org/ontologies/BTO	http://data.bioontology.org/ontologies/OBI	http://data.bioontology.org/ontologies/ERO
Term Source Version	2016AA	unknown	2014-08-18	2013-08-02
Term Source Description	National Center for Biotechnology Information (NCBI) Organismal Classification	BRENDA Tissue and Enzyme Source Ontology	Ontology for Biomedical Investigations	Eagle-I Research Resource Ontology
INVESTIGATION
Investigation Identifier
Investigation Title
Investigation Description
Investigation Submission Date
Investigation Public Release Date
INVESTIGATION PUBLICATIONS
Investigation PubMed ID
Investigation Publication DOI
Investigation Publication Author List
Investigation Publication Title
Investigation Publication Status
Investigation Publication Status Term Accession Number
Investigation Publication Status Term Source REF
INVESTIGATION CONTACTS
Investigation Person Last Name
Investigation Person Mid Initials
Investigation Person First Name
Investigation Person Address
Investigation Person Phone
Investigation Person Fax
Investigation Person Email
Investigation Person Affiliation
Investigation Person Roles
Investigation Person Roles Term Accession Number
Investigation Person Roles Term Source REF
STUDY
Study Identifier	10.1038/sdata.2017.24
Study Title	Comprehensive RNA-seq transcriptomic profiling in the malignant progression of gliomas
Study Submission Date	19/10/2016
Study Public Release Date	14/03/2017
Study Description	http://www.nature.com/articles/sdata201724#abstract
Study File Name	s_study_Jiang.txt
Comment[Subject Keywords]	//;///;//
Comment[Manuscript Licence]	CC BY-4.0
Comment[Experimental Metadata Licence]	CC0
Comment[Supplementary Information File Name]	
Comment[Supplementary Information File Type]	x-zip-compressed
Comment[Supplementary Information File URL]	http://www.nature.com/articles/sdata201724#supplementary-information
Comment[Data Repository]	NCBI Sequence Read Archive;NCBI Sequence Read Archive
Comment[Data Record Accession]	SRP027383;SRP091303
Comment[Data Record URI]	https://www.ncbi.nlm.nih.gov/sra/SRP027383;https://www.ncbi.nlm.nih.gov/sra/SRP091303
STUDY DESIGN DESCRIPTORS
Study Design Type	transcription profiling by high throughput sequencing design	parallel group design	disease state design
Study Design Type Term Accession Number	OBI:0001239	OBI:0500006	OBI:0001293
Study Design Type Term Source REF	OBI	OBI	OBI
STUDY PUBLICATIONS
Study PubMed ID	""	""	""
Study Publication DOI	doi:10.1101/gr.165126.113	doi:10.1038/nm.4204	doi:10.1016/j.febslet.2015.04.032
Study Publication Author List	""	""	""
Study Publication Title	""	""	""
Study Publication Status	published	published	published
Study Publication Status Term Accession Number			
Study Publication Status Term Source REF			
STUDY FACTORS
Study Factor Name	glioma stage
Study Factor Type	disease stage
Study Factor Type Term Accession Number	OBI:0000278
Study Factor Type Term Source REF	OBI
STUDY ASSAYS
Study Assay Measurement Type	transcription profiling assay
Study Assay Measurement Type Term Accession Number	OBI:0000424
Study Assay Measurement Type Term Source REF	OBI
Study Assay Technology Type	RNA-seq assay
Study Assay Technology Type Term Accession Number	OBI:0001271
Study Assay Technology Type Term Source REF	OBI
Study Assay Technology Platform	Illumina HiSeq 2000
Study Assay File Name	a_assay_Jiang.txt
STUDY PROTOCOLS
Study Protocol Name	RNA-seq library preparation and sequencing	RNA-seq data analysis	A database for human gliomas on RNA-seq	Clinical specimen collection
Study Protocol Type	RNA-seq assay	transcription profiling assay	database creation objective	specimen collection objective
Study Protocol Type Term Accession Number	OBI:0001271	OBI:0000424	http://www.ebi.ac.uk/efo/swo/SWO_0000509	OBI:0000684
Study Protocol Type Term Source REF	OBI	OBI	ERO	OBI
Study Protocol Description				
Study Protocol URI	""	""	""	""
Study Protocol Version				
Study Protocol Parameters Name	instrument	""	""	""
Study Protocol Parameters Name Term Accession Number	""	""	""	""
Study Protocol Parameters Name Term Source REF	""	""	""	""
Study Protocol Components Name	""	""	""	""
Study Protocol Components Type	""	""	""	""
Study Protocol Components Type Term Accession Number	""	""	""	""
Study Protocol Components Type Term Source REF	""	""	""	""
STUDY CONTACTS
Study Person Last Name	Zhao	Meng	Wang	Wang	Zhang	Jiang
Study Person First Name	Zheng	Fanlin	Wen	Zheng	Chuanbao	Tao
Study Person Mid Initials						
Study Person Email	""	""	""	""	""	taojiang1964@163.com
Study Person Phone						
Study Person Fax						
Study Person Address						
Study Person Affiliation	Beijing Neurosurgical Institute, Beijing 100050, China	School of Medicine, Tsinghua University, Beijing 100084, China	Beijing Neurosurgical Institute, Beijing 100050, China	Beijing Neurosurgical Institute, Beijing 100050, China	Beijing Neurosurgical Institute, Beijing 100050, China	Beijing Neurosurgical Institute, Beijing 100050, China
Study Person Roles						
Study Person Roles Term Accession Number						
Study Person Roles Term Source REF						
Comment[Study Person ORCID]						
Comment[Funder]						
Comment[FundRef ID]						
Comment[Funder Term Source REF]						
Comment[Grant Identifier]						
