# Supplementary material for: Comprehensive RNA-seq transcriptomic profiling in the malignant progression of gliomas
Source: Sci Data. 2017 Mar 14;4:170024. doi: 10.1038/sdata.2017.24 (PMC5349247; doi:10.1038/sdata.2017.24)
Supplement: Supplementary file 1 [file sdata201724-isa1.zip › s_study_Jiang.txt]

Source Name	Characteristics[organism]	Term Source REF	Term Accession Number	Characteristics[organism part]	Term Source REF	Term Accession Number	Protocol REF	Sample Name	Factor Value[glioma stage]
Hospital patients from China	Homo sapiens	NCBITAXON	NCBITaxon:9606	glioma cell	BTO	BTO:0000526	Clinical specimen collection	SRS457953	glioma stage
Hospital patients from China	Homo sapiens	NCBITAXON	NCBITaxon:9606	glioma cell	BTO	BTO:0000526	Clinical specimen collection	SRS457952	glioma stage
Hospital patients from China	Homo sapiens	NCBITAXON	NCBITaxon:9606	glioma cell	BTO	BTO:0000526	Clinical specimen collection	SRS457951	glioma stage
Hospital patients from China	Homo sapiens	NCBITAXON	NCBITaxon:9606	glioma cell	BTO	BTO:0000526	Clinical specimen collection	SRS457950	glioma stage
Hospital patients from China	Homo sapiens	NCBITAXON	NCBITaxon:9606	glioma cell	BTO	BTO:0000526	Clinical specimen collection	SRS457949	glioma stage
Hospital patients from China	Homo sapiens	NCBITAXON	NCBITaxon:9606	glioma cell	BTO	BTO:0000526	Clinical specimen collection	SRS457948	glioma stage
Hospital patients from China	Homo sapiens	NCBITAXON	NCBITaxon:9606	glioma cell	BTO	BTO:0000526	Clinical specimen collection	SRS457947	glioma stage
Hospital patients from China	Homo sapiens	NCBITAXON	NCBITaxon:9606	glioma cell	BTO	BTO:0000526	Clinical specimen collection	SRS457946	glioma stage
Hospital patients from China	Homo sapiens	NCBITAXON	NCBITaxon:9606	glioma cell	BTO	BTO:0000526	Clinical specimen collection	SRS457945	glioma stage
Hospital patients from China	Homo sapiens	NCBITAXON	NCBITaxon:9606	glioma cell	BTO	BTO:0000526	Clinical specimen collection	SRS457944	glioma stage
Hospital patients from China	Homo sapiens	NCBITAXON	NCBITaxon:9606	glioma cell	BTO	BTO:0000526	Clinical specimen collection	SRS457943	glioma stage
Hospital patients from China	Homo sapiens	NCBITAXON	NCBITaxon:9606	glioma cell	BTO	BTO:0000526	Clinical specimen collection	SRS457942	glioma stage
Hospital patients from China	Homo sapiens	NCBITAXON	NCBITaxon:9606	glioma cell	BTO	BTO:0000526	Clinical specimen collection	SRS457941	glioma stage
Hospital patients from China	Homo sapiens	NCBITAXON	NCBITaxon:9606	glioma cell	BTO	BTO:0000526	Clinical specimen collection	SRS457940	glioma stage
Hospital patients from China	Homo sapiens	NCBITAXON	NCBITaxon:9606	glioma cell	BTO	BTO:0000526	Clinical specimen collection	SRS457939	glioma stage
Hospital patients from China	Homo sapiens	NCBITAXON	NCBITaxon:9606	glioma cell	BTO	BTO:0000526	Clinical specimen collection	SRS457938	glioma stage
Hospital patients from China	Homo sapiens	NCBITAXON	NCBITaxon:9606	glioma cell	BTO	BTO:0000526	Clinical specimen collection	SRS457937	glioma stage
Hospital patients from China	Homo sapiens	NCBITAXON	NCBITaxon:9606	glioma cell	BTO	BTO:0000526	Clinical specimen collection	SRS457936	glioma stage
Hospital patients from China	Homo sapiens	NCBITAXON	NCBITaxon:9606	glioma cell	BTO	BTO:0000526	Clinical specimen collection	SRS457935	glioma stage
Hospital patients from China	Homo sapiens	NCBITAXON	NCBITaxon:9606	glioma cell	BTO	BTO:0000526	Clinical specimen collection	SRS457934	glioma stage
Hospital patients from China	Homo sapiens	NCBITAXON	NCBITaxon:9606	glioma cell	BTO	BTO:0000526	Clinical specimen collection	SRS457933	glioma stage
Hospital patients from China	Homo sapiens	NCBITAXON	NCBITaxon:9606	glioma cell	BTO	BTO:0000526	Clinical specimen collection	SRS457932	glioma stage
Hospital patients from China	Homo sapiens	NCBITAXON	NCBITaxon:9606	glioma cell	BTO	BTO:0000526	Clinical specimen collection	SRS457931	glioma stage
Hospital patients from China	Homo sapiens	NCBITAXON	NCBITaxon:9606	glioma cell	BTO	BTO:0000526	Clinical specimen collection	SRS457930	glioma stage
Hospital patients from China	Homo sapiens	NCBITAXON	NCBITaxon:9606	glioma cell	BTO	BTO:0000526	Clinical specimen collection	SRS457929	glioma stage
Hospital patients from China	Homo sapiens	NCBITAXON	NCBITaxon:9606	glioma cell	BTO	BTO:0000526	Clinical specimen collection	SRS457928	glioma stage
Hospital patients from China	Homo sapiens	NCBITAXON	NCBITaxon:9606	glioma cell	BTO	BTO:0000526	Clinical specimen collection	SRS457927	glioma stage
Hospital patients from China	Homo sapiens	NCBITAXON	NCBITaxon:9606	glioma cell	BTO	BTO:0000526	Clinical specimen collection	SRS457926	glioma stage
Hospital patients from China	Homo sapiens	NCBITAXON	NCBITaxon:9606	glioma cell	BTO	BTO:0000526	Clinical specimen collection	SRS457925	glioma stage
Hospital patients from China	Homo sapiens	NCBITAXON	NCBITaxon:9606	glioma cell	BTO	BTO:0000526	Clinical specimen collection	SRS457924	glioma stage
Hospital patients from China	Homo sapiens	NCBITAXON	NCBITaxon:9606	glioma cell	BTO	BTO:0000526	Clinical specimen collection	SRS457923	glioma stage
Hospital patients from China	Homo sapiens	NCBITAXON	NCBITaxon:9606	glioma cell	BTO	BTO:0000526	Clinical specimen collection	SRS457922	glioma stage
Hospital patients from China	Homo sapiens	NCBITAXON	NCBITaxon:9606	glioma cell	BTO	BTO:0000526	Clinical specimen collection	SRS457921	glioma stage
Hospital patients from China	Homo sapiens	NCBITAXON	NCBITaxon:9606	glioma cell	BTO	BTO:0000526	Clinical specimen collection	SRS457920	glioma stage
Hospital patients from China	Homo sapiens	NCBITAXON	NCBITaxon:9606	glioma cell	BTO	BTO:0000526	Clinical specimen collection	SRS457919	glioma stage
Hospital patients from China	Homo sapiens	NCBITAXON	NCBITaxon:9606	glioma cell	BTO	BTO:0000526	Clinical specimen collection	SRS457918	glioma stage
Hospital patients from China	Homo sapiens	NCBITAXON	NCBITaxon:9606	glioma cell	BTO	BTO:0000526	Clinical specimen collection	SRS457917	glioma stage
Hospital patients from China	Homo sapiens	NCBITAXON	NCBITaxon:9606	glioma cell	BTO	BTO:0000526	Clinical specimen collection	SRS457915	glioma stage
Hospital patients from China	Homo sapiens	NCBITAXON	NCBITaxon:9606	glioma cell	BTO	BTO:0000526	Clinical specimen collection	SRS457916	glioma stage
Hospital patients from China	Homo sapiens	NCBITAXON	NCBITaxon:9606	glioma cell	BTO	BTO:0000526	Clinical specimen collection	SRS457914	glioma stage
Hospital patients from China	Homo sapiens	NCBITAXON	NCBITaxon:9606	glioma cell	BTO	BTO:0000526	Clinical specimen collection	SRS457913	glioma stage
Hospital patients from China	Homo sapiens	NCBITAXON	NCBITaxon:9606	glioma cell	BTO	BTO:0000526	Clinical specimen collection	SRS457912	glioma stage
Hospital patients from China	Homo sapiens	NCBITAXON	NCBITaxon:9606	glioma cell	BTO	BTO:0000526	Clinical specimen collection	SRS457911	glioma stage
Hospital patients from China	Homo sapiens	NCBITAXON	NCBITaxon:9606	glioma cell	BTO	BTO:0000526	Clinical specimen collection	SRS457910	glioma stage
Hospital patients from China	Homo sapiens	NCBITAXON	NCBITaxon:9606	glioma cell	BTO	BTO:0000526	Clinical specimen collection	SRS457909	glioma stage
Hospital patients from China	Homo sapiens	NCBITAXON	NCBITaxon:9606	glioma cell	BTO	BTO:0000526	Clinical specimen collection	SRS457908	glioma stage
Hospital patients from China	Homo sapiens	NCBITAXON	NCBITaxon:9606	glioma cell	BTO	BTO:0000526	Clinical specimen collection	SRS457907	glioma stage
Hospital patients from China	Homo sapiens	NCBITAXON	NCBITaxon:9606	glioma cell	BTO	BTO:0000526	Clinical specimen collection	SRS457906	glioma stage
Hospital patients from China	Homo sapiens	NCBITAXON	NCBITaxon:9606	glioma cell	BTO	BTO:0000526	Clinical specimen collection	SRS457905	glioma stage
Hospital patients from China	Homo sapiens	NCBITAXON	NCBITaxon:9606	glioma cell	BTO	BTO:0000526	Clinical specimen collection	SRS457904	glioma stage
Hospital patients from China	Homo sapiens	NCBITAXON	NCBITaxon:9606	glioma cell	BTO	BTO:0000526	Clinical specimen collection	SRS457903	glioma stage
Hospital patients from China	Homo sapiens	NCBITAXON	NCBITaxon:9606	glioma cell	BTO	BTO:0000526	Clinical specimen collection	SRS457902	glioma stage
Hospital patients from China	Homo sapiens	NCBITAXON	NCBITaxon:9606	glioma cell	BTO	BTO:0000526	Clinical specimen collection	SRS457901	glioma stage
Hospital patients from China	Homo sapiens	NCBITAXON	NCBITaxon:9606	glioma cell	BTO	BTO:0000526	Clinical specimen collection	SRS457900	glioma stage
Hospital patients from China	Homo sapiens	NCBITAXON	NCBITaxon:9606	glioma cell	BTO	BTO:0000526	Clinical specimen collection	SRS457898	glioma stage
Hospital patients from China	Homo sapiens	NCBITAXON	NCBITaxon:9606	glioma cell	BTO	BTO:0000526	Clinical specimen collection	SRS457897	glioma stage
Hospital patients from China	Homo sapiens	NCBITAXON	NCBITaxon:9606	glioma cell	BTO	BTO:0000526	Clinical specimen collection	SRS457896	glioma stage
Hospital patients from China	Homo sapiens	NCBITAXON	NCBITaxon:9606	glioma cell	BTO	BTO:0000526	Clinical specimen collection	SRS457899	glioma stage
Hospital patients from China	Homo sapiens	NCBITAXON	NCBITaxon:9606	glioma cell	BTO	BTO:0000526	Clinical specimen collection	SRS457895	glioma stage
Hospital patients from China	Homo sapiens	NCBITAXON	NCBITaxon:9606	glioma cell	BTO	BTO:0000526	Clinical specimen collection	SRS457894	glioma stage
Hospital patients from China	Homo sapiens	NCBITAXON	NCBITaxon:9606	glioma cell	BTO	BTO:0000526	Clinical specimen collection	SRS457893	glioma stage
Hospital patients from China	Homo sapiens	NCBITAXON	NCBITaxon:9606	glioma cell	BTO	BTO:0000526	Clinical specimen collection	SRS457892	glioma stage
Hospital patients from China	Homo sapiens	NCBITAXON	NCBITaxon:9606	glioma cell	BTO	BTO:0000526	Clinical specimen collection	SRS457891	glioma stage
Hospital patients from China	Homo sapiens	NCBITAXON	NCBITaxon:9606	glioma cell	BTO	BTO:0000526	Clinical specimen collection	SRS457890	glioma stage
Hospital patients from China	Homo sapiens	NCBITAXON	NCBITaxon:9606	glioma cell	BTO	BTO:0000526	Clinical specimen collection	SRS457889	glioma stage
Hospital patients from China	Homo sapiens	NCBITAXON	NCBITaxon:9606	glioma cell	BTO	BTO:0000526	Clinical specimen collection	SRS457888	glioma stage
Hospital patients from China	Homo sapiens	NCBITAXON	NCBITaxon:9606	glioma cell	BTO	BTO:0000526	Clinical specimen collection	SRS457886	glioma stage
Hospital patients from China	Homo sapiens	NCBITAXON	NCBITaxon:9606	glioma cell	BTO	BTO:0000526	Clinical specimen collection	SRS457887	glioma stage
Hospital patients from China	Homo sapiens	NCBITAXON	NCBITaxon:9606	glioma cell	BTO	BTO:0000526	Clinical specimen collection	SRS457885	glioma stage
Hospital patients from China	Homo sapiens	NCBITAXON	NCBITaxon:9606	glioma cell	BTO	BTO:0000526	Clinical specimen collection	SRS457884	glioma stage
Hospital patients from China	Homo sapiens	NCBITAXON	NCBITaxon:9606	glioma cell	BTO	BTO:0000526	Clinical specimen collection	SRS457883	glioma stage
Hospital patients from China	Homo sapiens	NCBITAXON	NCBITaxon:9606	glioma cell	BTO	BTO:0000526	Clinical specimen collection	SRS457882	glioma stage
Hospital patients from China	Homo sapiens	NCBITAXON	NCBITaxon:9606	glioma cell	BTO	BTO:0000526	Clinical specimen collection	SRS457881	glioma stage
Hospital patients from China	Homo sapiens	NCBITAXON	NCBITaxon:9606	glioma cell	BTO	BTO:0000526	Clinical specimen collection	SRS457880	glioma stage
Hospital patients from China	Homo sapiens	NCBITAXON	NCBITaxon:9606	glioma cell	BTO	BTO:0000526	Clinical specimen collection	SRS457879	glioma stage
Hospital patients from China	Homo sapiens	NCBITAXON	NCBITaxon:9606	glioma cell	BTO	BTO:0000526	Clinical specimen collection	SRS457878	glioma stage
Hospital patients from China	Homo sapiens	NCBITAXON	NCBITaxon:9606	glioma cell	BTO	BTO:0000526	Clinical specimen collection	SRS457877	glioma stage
Hospital patients from China	Homo sapiens	NCBITAXON	NCBITaxon:9606	glioma cell	BTO	BTO:0000526	Clinical specimen collection	SRS457876	glioma stage
Hospital patients from China	Homo sapiens	NCBITAXON	NCBITaxon:9606	glioma cell	BTO	BTO:0000526	Clinical specimen collection	SRS457875	glioma stage
Hospital patients from China	Homo sapiens	NCBITAXON	NCBITaxon:9606	glioma cell	BTO	BTO:0000526	Clinical specimen collection	SRS457874	glioma stage
Hospital patients from China	Homo sapiens	NCBITAXON	NCBITaxon:9606	glioma cell	BTO	BTO:0000526	Clinical specimen collection	SRS457873	glioma stage
Hospital patients from China	Homo sapiens	NCBITAXON	NCBITaxon:9606	glioma cell	BTO	BTO:0000526	Clinical specimen collection	SRS457872	glioma stage
Hospital patients from China	Homo sapiens	NCBITAXON	NCBITaxon:9606	glioma cell	BTO	BTO:0000526	Clinical specimen collection	SRS457871	glioma stage
Hospital patients from China	Homo sapiens	NCBITAXON	NCBITaxon:9606	glioma cell	BTO	BTO:0000526	Clinical specimen collection	SRS457870	glioma stage
Hospital patients from China	Homo sapiens	NCBITAXON	NCBITaxon:9606	glioma cell	BTO	BTO:0000526	Clinical specimen collection	SRS457869	glioma stage
Hospital patients from China	Homo sapiens	NCBITAXON	NCBITaxon:9606	glioma cell	BTO	BTO:0000526	Clinical specimen collection	SRS457868	glioma stage
Hospital patients from China	Homo sapiens	NCBITAXON	NCBITaxon:9606	glioma cell	BTO	BTO:0000526	Clinical specimen collection	SRS457867	glioma stage
Hospital patients from China	Homo sapiens	NCBITAXON	NCBITaxon:9606	glioma cell	BTO	BTO:0000526	Clinical specimen collection	SRS457866	glioma stage
Hospital patients from China	Homo sapiens	NCBITAXON	NCBITaxon:9606	glioma cell	BTO	BTO:0000526	Clinical specimen collection	SRS457865	glioma stage
Hospital patients from China	Homo sapiens	NCBITAXON	NCBITaxon:9606	glioma cell	BTO	BTO:0000526	Clinical specimen collection	SRS457864	glioma stage
Hospital patients from China	Homo sapiens	NCBITAXON	NCBITaxon:9606	glioma cell	BTO	BTO:0000526	Clinical specimen collection	SRS457863	glioma stage
Hospital patients from China	Homo sapiens	NCBITAXON	NCBITaxon:9606	glioma cell	BTO	BTO:0000526	Clinical specimen collection	SRS457862	glioma stage
Hospital patients from China	Homo sapiens	NCBITAXON	NCBITaxon:9606	glioma cell	BTO	BTO:0000526	Clinical specimen collection	SRS457861	glioma stage
Hospital patients from China	Homo sapiens	NCBITAXON	NCBITaxon:9606	glioma cell	BTO	BTO:0000526	Clinical specimen collection	SRS457860	glioma stage
Hospital patients from China	Homo sapiens	NCBITAXON	NCBITaxon:9606	glioma cell	BTO	BTO:0000526	Clinical specimen collection	SRS457859	glioma stage
Hospital patients from China	Homo sapiens	NCBITAXON	NCBITaxon:9606	glioma cell	BTO	BTO:0000526	Clinical specimen collection	SRS457858	glioma stage
Hospital patients from China	Homo sapiens	NCBITAXON	NCBITaxon:9606	glioma cell	BTO	BTO:0000526	Clinical specimen collection	SRS457857	glioma stage
Hospital patients from China	Homo sapiens	NCBITAXON	NCBITaxon:9606	glioma cell	BTO	BTO:0000526	Clinical specimen collection	SRS457856	glioma stage
Hospital patients from China	Homo sapiens	NCBITAXON	NCBITaxon:9606	glioma cell	BTO	BTO:0000526	Clinical specimen collection	SRS457855	glioma stage
Hospital patients from China	Homo sapiens	NCBITAXON	NCBITaxon:9606	glioma cell	BTO	BTO:0000526	Clinical specimen collection	SRS457854	glioma stage
Hospital patients from China	Homo sapiens	NCBITAXON	NCBITaxon:9606	glioma cell	BTO	BTO:0000526	Clinical specimen collection	SRS457853	glioma stage
Hospital patients from China	Homo sapiens	NCBITAXON	NCBITaxon:9606	glioma cell	BTO	BTO:0000526	Clinical specimen collection	SRS457852	glioma stage
Hospital patients from China	Homo sapiens	NCBITAXON	NCBITaxon:9606	glioma cell	BTO	BTO:0000526	Clinical specimen collection	SRS457851	glioma stage
Hospital patients from China	Homo sapiens	NCBITAXON	NCBITaxon:9606	glioma cell	BTO	BTO:0000526	Clinical specimen collection	SRS457850	glioma stage
Hospital patients from China	Homo sapiens	NCBITAXON	NCBITaxon:9606	glioma cell	BTO	BTO:0000526	Clinical specimen collection	SRS457849	glioma stage
Hospital patients from China	Homo sapiens	NCBITAXON	NCBITaxon:9606	glioma cell	BTO	BTO:0000526	Clinical specimen collection	SRS457848	glioma stage
Hospital patients from China	Homo sapiens	NCBITAXON	NCBITaxon:9606	glioma cell	BTO	BTO:0000526	Clinical specimen collection	SRS457847	glioma stage
Hospital patients from China	Homo sapiens	NCBITAXON	NCBITaxon:9606	glioma cell	BTO	BTO:0000526	Clinical specimen collection	SRS457846	glioma stage
Hospital patients from China	Homo sapiens	NCBITAXON	NCBITaxon:9606	glioma cell	BTO	BTO:0000526	Clinical specimen collection	SRS457845	glioma stage
Hospital patients from China	Homo sapiens	NCBITAXON	NCBITaxon:9606	glioma cell	BTO	BTO:0000526	Clinical specimen collection	SRS457844	glioma stage
Hospital patients from China	Homo sapiens	NCBITAXON	NCBITaxon:9606	glioma cell	BTO	BTO:0000526	Clinical specimen collection	SRS457843	glioma stage
Hospital patients from China	Homo sapiens	NCBITAXON	NCBITaxon:9606	glioma cell	BTO	BTO:0000526	Clinical specimen collection	SRS457842	glioma stage
Hospital patients from China	Homo sapiens	NCBITAXON	NCBITaxon:9606	glioma cell	BTO	BTO:0000526	Clinical specimen collection	SRS457841	glioma stage
Hospital patients from China	Homo sapiens	NCBITAXON	NCBITaxon:9606	glioma cell	BTO	BTO:0000526	Clinical specimen collection	SRS457840	glioma stage
Hospital patients from China	Homo sapiens	NCBITAXON	NCBITaxon:9606	glioma cell	BTO	BTO:0000526	Clinical specimen collection	SRS457839	glioma stage
Hospital patients from China	Homo sapiens	NCBITAXON	NCBITaxon:9606	glioma cell	BTO	BTO:0000526	Clinical specimen collection	SRS457838	glioma stage
Hospital patients from China	Homo sapiens	NCBITAXON	NCBITaxon:9606	glioma cell	BTO	BTO:0000526	Clinical specimen collection	SRS457837	glioma stage
Hospital patients from China	Homo sapiens	NCBITAXON	NCBITaxon:9606	glioma cell	BTO	BTO:0000526	Clinical specimen collection	SRS457836	glioma stage
Hospital patients from China	Homo sapiens	NCBITAXON	NCBITaxon:9606	glioma cell	BTO	BTO:0000526	Clinical specimen collection	SRS457835	glioma stage
Hospital patients from China	Homo sapiens	NCBITAXON	NCBITaxon:9606	glioma cell	BTO	BTO:0000526	Clinical specimen collection	SRS457834	glioma stage
Hospital patients from China	Homo sapiens	NCBITAXON	NCBITaxon:9606	glioma cell	BTO	BTO:0000526	Clinical specimen collection	SRS457833	glioma stage
Hospital patients from China	Homo sapiens	NCBITAXON	NCBITaxon:9606	glioma cell	BTO	BTO:0000526	Clinical specimen collection	SRS457832	glioma stage
Hospital patients from China	Homo sapiens	NCBITAXON	NCBITaxon:9606	glioma cell	BTO	BTO:0000526	Clinical specimen collection	SRS457831	glioma stage
Hospital patients from China	Homo sapiens	NCBITAXON	NCBITaxon:9606	glioma cell	BTO	BTO:0000526	Clinical specimen collection	SRS457830	glioma stage
Hospital patients from China	Homo sapiens	NCBITAXON	NCBITaxon:9606	glioma cell	BTO	BTO:0000526	Clinical specimen collection	SRS457829	glioma stage
Hospital patients from China	Homo sapiens	NCBITAXON	NCBITaxon:9606	glioma cell	BTO	BTO:0000526	Clinical specimen collection	SRS457828	glioma stage
Hospital patients from China	Homo sapiens	NCBITAXON	NCBITaxon:9606	glioma cell	BTO	BTO:0000526	Clinical specimen collection	SRS457827	glioma stage
Hospital patients from China	Homo sapiens	NCBITAXON	NCBITaxon:9606	glioma cell	BTO	BTO:0000526	Clinical specimen collection	SRS457826	glioma stage
Hospital patients from China	Homo sapiens	NCBITAXON	NCBITaxon:9606	glioma cell	BTO	BTO:0000526	Clinical specimen collection	SRS457825	glioma stage
Hospital patients from China	Homo sapiens	NCBITAXON	NCBITaxon:9606	glioma cell	BTO	BTO:0000526	Clinical specimen collection	SRS457824	glioma stage
Hospital patients from China	Homo sapiens	NCBITAXON	NCBITaxon:9606	glioma cell	BTO	BTO:0000526	Clinical specimen collection	SRS457823	glioma stage
Hospital patients from China	Homo sapiens	NCBITAXON	NCBITaxon:9606	glioma cell	BTO	BTO:0000526	Clinical specimen collection	SRS457822	glioma stage
Hospital patients from China	Homo sapiens	NCBITAXON	NCBITaxon:9606	glioma cell	BTO	BTO:0000526	Clinical specimen collection	SRS457821	glioma stage
Hospital patients from China	Homo sapiens	NCBITAXON	NCBITaxon:9606	glioma cell	BTO	BTO:0000526	Clinical specimen collection	SRS457820	glioma stage
Hospital patients from China	Homo sapiens	NCBITAXON	NCBITaxon:9606	glioma cell	BTO	BTO:0000526	Clinical specimen collection	SRS457819	glioma stage
Hospital patients from China	Homo sapiens	NCBITAXON	NCBITaxon:9606	glioma cell	BTO	BTO:0000526	Clinical specimen collection	SRS457818	glioma stage
Hospital patients from China	Homo sapiens	NCBITAXON	NCBITaxon:9606	glioma cell	BTO	BTO:0000526	Clinical specimen collection	SRS457817	glioma stage
Hospital patients from China	Homo sapiens	NCBITAXON	NCBITaxon:9606	glioma cell	BTO	BTO:0000526	Clinical specimen collection	SRS457815	glioma stage
Hospital patients from China	Homo sapiens	NCBITAXON	NCBITaxon:9606	glioma cell	BTO	BTO:0000526	Clinical specimen collection	SRS457816	glioma stage
Hospital patients from China	Homo sapiens	NCBITAXON	NCBITaxon:9606	glioma cell	BTO	BTO:0000526	Clinical specimen collection	SRS457814	glioma stage
Hospital patients from China	Homo sapiens	NCBITAXON	NCBITaxon:9606	glioma cell	BTO	BTO:0000526	Clinical specimen collection	SRS457813	glioma stage
Hospital patients from China	Homo sapiens	NCBITAXON	NCBITaxon:9606	glioma cell	BTO	BTO:0000526	Clinical specimen collection	SRS457812	glioma stage
Hospital patients from China	Homo sapiens	NCBITAXON	NCBITaxon:9606	glioma cell	BTO	BTO:0000526	Clinical specimen collection	SRS457811	glioma stage
Hospital patients from China	Homo sapiens	NCBITAXON	NCBITaxon:9606	glioma cell	BTO	BTO:0000526	Clinical specimen collection	SRS457810	glioma stage
Hospital patients from China	Homo sapiens	NCBITAXON	NCBITaxon:9606	glioma cell	BTO	BTO:0000526	Clinical specimen collection	SRS457809	glioma stage
Hospital patients from China	Homo sapiens	NCBITAXON	NCBITaxon:9606	glioma cell	BTO	BTO:0000526	Clinical specimen collection	SRS457808	glioma stage
Hospital patients from China	Homo sapiens	NCBITAXON	NCBITaxon:9606	glioma cell	BTO	BTO:0000526	Clinical specimen collection	SRS457807	glioma stage
Hospital patients from China	Homo sapiens	NCBITAXON	NCBITaxon:9606	glioma cell	BTO	BTO:0000526	Clinical specimen collection	SRS457806	glioma stage
Hospital patients from China	Homo sapiens	NCBITAXON	NCBITaxon:9606	glioma cell	BTO	BTO:0000526	Clinical specimen collection	SRS457805	glioma stage
Hospital patients from China	Homo sapiens	NCBITAXON	NCBITaxon:9606	glioma cell	BTO	BTO:0000526	Clinical specimen collection	SRS457804	glioma stage
Hospital patients from China	Homo sapiens	NCBITAXON	NCBITaxon:9606	glioma cell	BTO	BTO:0000526	Clinical specimen collection	SRS457803	glioma stage
Hospital patients from China	Homo sapiens	NCBITAXON	NCBITaxon:9606	glioma cell	BTO	BTO:0000526	Clinical specimen collection	SRS457802	glioma stage
Hospital patients from China	Homo sapiens	NCBITAXON	NCBITaxon:9606	glioma cell	BTO	BTO:0000526	Clinical specimen collection	SRS457801	glioma stage
Hospital patients from China	Homo sapiens	NCBITAXON	NCBITaxon:9606	glioma cell	BTO	BTO:0000526	Clinical specimen collection	SRS457800	glioma stage
Hospital patients from China	Homo sapiens	NCBITAXON	NCBITaxon:9606	glioma cell	BTO	BTO:0000526	Clinical specimen collection	SRS457799	glioma stage
Hospital patients from China	Homo sapiens	NCBITAXON	NCBITaxon:9606	glioma cell	BTO	BTO:0000526	Clinical specimen collection	SRS457798	glioma stage
Hospital patients from China	Homo sapiens	NCBITAXON	NCBITaxon:9606	glioma cell	BTO	BTO:0000526	Clinical specimen collection	SRS457797	glioma stage
Hospital patients from China	Homo sapiens	NCBITAXON	NCBITaxon:9606	glioma cell	BTO	BTO:0000526	Clinical specimen collection	SRS457796	glioma stage
Hospital patients from China	Homo sapiens	NCBITAXON	NCBITaxon:9606	glioma cell	BTO	BTO:0000526	Clinical specimen collection	SRS457795	glioma stage
Hospital patients from China	Homo sapiens	NCBITAXON	NCBITaxon:9606	glioma cell	BTO	BTO:0000526	Clinical specimen collection	SRS457794	glioma stage
Hospital patients from China	Homo sapiens	NCBITAXON	NCBITaxon:9606	glioma cell	BTO	BTO:0000526	Clinical specimen collection	SRS457793	glioma stage
Hospital patients from China	Homo sapiens	NCBITAXON	NCBITaxon:9606	glioma cell	BTO	BTO:0000526	Clinical specimen collection	SRS457792	glioma stage
Hospital patients from China	Homo sapiens	NCBITAXON	NCBITaxon:9606	glioma cell	BTO	BTO:0000526	Clinical specimen collection	SRS457791	glioma stage
Hospital patients from China	Homo sapiens	NCBITAXON	NCBITaxon:9606	glioma cell	BTO	BTO:0000526	Clinical specimen collection	SRS457790	glioma stage
Hospital patients from China	Homo sapiens	NCBITAXON	NCBITaxon:9606	glioma cell	BTO	BTO:0000526	Clinical specimen collection	SRS457789	glioma stage
Hospital patients from China	Homo sapiens	NCBITAXON	NCBITaxon:9606	glioma cell	BTO	BTO:0000526	Clinical specimen collection	SRS457788	glioma stage
Hospital patients from China	Homo sapiens	NCBITAXON	NCBITaxon:9606	glioma cell	BTO	BTO:0000526	Clinical specimen collection	SRS457787	glioma stage
Hospital patients from China	Homo sapiens	NCBITAXON	NCBITaxon:9606	glioma cell	BTO	BTO:0000526	Clinical specimen collection	SRS457786	glioma stage
Hospital patients from China	Homo sapiens	NCBITAXON	NCBITaxon:9606	glioma cell	BTO	BTO:0000526	Clinical specimen collection	SRS457785	glioma stage
Hospital patients from China	Homo sapiens	NCBITAXON	NCBITaxon:9606	glioma cell	BTO	BTO:0000526	Clinical specimen collection	SRS457784	glioma stage
Hospital patients from China	Homo sapiens	NCBITAXON	NCBITaxon:9606	glioma cell	BTO	BTO:0000526	Clinical specimen collection	SRS457783	glioma stage
Hospital patients from China	Homo sapiens	NCBITAXON	NCBITaxon:9606	glioma cell	BTO	BTO:0000526	Clinical specimen collection	SRS457782	glioma stage
Hospital patients from China	Homo sapiens	NCBITAXON	NCBITaxon:9606	glioma cell	BTO	BTO:0000526	Clinical specimen collection	SRS457781	glioma stage
Hospital patients from China	Homo sapiens	NCBITAXON	NCBITaxon:9606	glioma cell	BTO	BTO:0000526	Clinical specimen collection	SRS457780	glioma stage
Hospital patients from China	Homo sapiens	NCBITAXON	NCBITaxon:9606	glioma cell	BTO	BTO:0000526	Clinical specimen collection	SRS457779	glioma stage
Hospital patients from China	Homo sapiens	NCBITAXON	NCBITaxon:9606	glioma cell	BTO	BTO:0000526	Clinical specimen collection	SRS457778	glioma stage
Hospital patients from China	Homo sapiens	NCBITAXON	NCBITaxon:9606	glioma cell	BTO	BTO:0000526	Clinical specimen collection	SRS457777	glioma stage
Hospital patients from China	Homo sapiens	NCBITAXON	NCBITaxon:9606	glioma cell	BTO	BTO:0000526	Clinical specimen collection	SRS457776	glioma stage
Hospital patients from China	Homo sapiens	NCBITAXON	NCBITaxon:9606	glioma cell	BTO	BTO:0000526	Clinical specimen collection	SRS457775	glioma stage
Hospital patients from China	Homo sapiens	NCBITAXON	NCBITaxon:9606	glioma cell	BTO	BTO:0000526	Clinical specimen collection	SRS457773	glioma stage
Hospital patients from China	Homo sapiens	NCBITAXON	NCBITaxon:9606	glioma cell	BTO	BTO:0000526	Clinical specimen collection	SRS457772	glioma stage
Hospital patients from China	Homo sapiens	NCBITAXON	NCBITaxon:9606	glioma cell	BTO	BTO:0000526	Clinical specimen collection	SRS457771	glioma stage
Hospital patients from China	Homo sapiens	NCBITAXON	NCBITaxon:9606	glioma cell	BTO	BTO:0000526	Clinical specimen collection	SRS457774	glioma stage
Hospital patients from China	Homo sapiens	NCBITAXON	NCBITaxon:9606	glioma cell	BTO	BTO:0000526	Clinical specimen collection	SRS457770	glioma stage
Hospital patients from China	Homo sapiens	NCBITAXON	NCBITaxon:9606	glioma cell	BTO	BTO:0000526	Clinical specimen collection	SRS457769	glioma stage
Hospital patients from China	Homo sapiens	NCBITAXON	NCBITaxon:9606	glioma cell	BTO	BTO:0000526	Clinical specimen collection	SRS457768	glioma stage
Hospital patients from China	Homo sapiens	NCBITAXON	NCBITaxon:9606	glioma cell	BTO	BTO:0000526	Clinical specimen collection	SRS457767	glioma stage
Hospital patients from China	Homo sapiens	NCBITAXON	NCBITaxon:9606	glioma cell	BTO	BTO:0000526	Clinical specimen collection	SRS457766	glioma stage
Hospital patients from China	Homo sapiens	NCBITAXON	NCBITaxon:9606	glioma cell	BTO	BTO:0000526	Clinical specimen collection	SRS457765	glioma stage
Hospital patients from China	Homo sapiens	NCBITAXON	NCBITaxon:9606	glioma cell	BTO	BTO:0000526	Clinical specimen collection	SRS457764	glioma stage
Hospital patients from China	Homo sapiens	NCBITAXON	NCBITaxon:9606	glioma cell	BTO	BTO:0000526	Clinical specimen collection	SRS457763	glioma stage
Hospital patients from China	Homo sapiens	NCBITAXON	NCBITaxon:9606	glioma cell	BTO	BTO:0000526	Clinical specimen collection	SRS457762	glioma stage
Hospital patients from China	Homo sapiens	NCBITAXON	NCBITaxon:9606	glioma cell	BTO	BTO:0000526	Clinical specimen collection	SRS457761	glioma stage
Hospital patients from China	Homo sapiens	NCBITAXON	NCBITaxon:9606	glioma cell	BTO	BTO:0000526	Clinical specimen collection	SRS457760	glioma stage
Hospital patients from China	Homo sapiens	NCBITAXON	NCBITaxon:9606	glioma cell	BTO	BTO:0000526	Clinical specimen collection	SRS457759	glioma stage
Hospital patients from China	Homo sapiens	NCBITAXON	NCBITaxon:9606	glioma cell	BTO	BTO:0000526	Clinical specimen collection	SRS457758	glioma stage
Hospital patients from China	Homo sapiens	NCBITAXON	NCBITaxon:9606	glioma cell	BTO	BTO:0000526	Clinical specimen collection	SRS457757	glioma stage
Hospital patients from China	Homo sapiens	NCBITAXON	NCBITaxon:9606	glioma cell	BTO	BTO:0000526	Clinical specimen collection	SRS457756	glioma stage
Hospital patients from China	Homo sapiens	NCBITAXON	NCBITaxon:9606	glioma cell	BTO	BTO:0000526	Clinical specimen collection	SRS457755	glioma stage
Hospital patients from China	Homo sapiens	NCBITAXON	NCBITaxon:9606	glioma cell	BTO	BTO:0000526	Clinical specimen collection	SRS457754	glioma stage
Hospital patients from China	Homo sapiens	NCBITAXON	NCBITaxon:9606	glioma cell	BTO	BTO:0000526	Clinical specimen collection	SRS457753	glioma stage
Hospital patients from China	Homo sapiens	NCBITAXON	NCBITaxon:9606	glioma cell	BTO	BTO:0000526	Clinical specimen collection	SRS457752	glioma stage
Hospital patients from China	Homo sapiens	NCBITAXON	NCBITaxon:9606	glioma cell	BTO	BTO:0000526	Clinical specimen collection	SRS457751	glioma stage
Hospital patients from China	Homo sapiens	NCBITAXON	NCBITaxon:9606	glioma cell	BTO	BTO:0000526	Clinical specimen collection	SRS457750	glioma stage
Hospital patients from China	Homo sapiens	NCBITAXON	NCBITaxon:9606	glioma cell	BTO	BTO:0000526	Clinical specimen collection	SRS457749	glioma stage
Hospital patients from China	Homo sapiens	NCBITAXON	NCBITaxon:9606	glioma cell	BTO	BTO:0000526	Clinical specimen collection	SRS457748	glioma stage
Hospital patients from China	Homo sapiens	NCBITAXON	NCBITaxon:9606	glioma cell	BTO	BTO:0000526	Clinical specimen collection	SRS457747	glioma stage
Hospital patients from China	Homo sapiens	NCBITAXON	NCBITaxon:9606	glioma cell	BTO	BTO:0000526	Clinical specimen collection	SRS457746	glioma stage
Hospital patients from China	Homo sapiens	NCBITAXON	NCBITaxon:9606	glioma cell	BTO	BTO:0000526	Clinical specimen collection	SRS457745	glioma stage
Hospital patients from China	Homo sapiens	NCBITAXON	NCBITaxon:9606	glioma cell	BTO	BTO:0000526	Clinical specimen collection	SRS457744	glioma stage
Hospital patients from China	Homo sapiens	NCBITAXON	NCBITaxon:9606	glioma cell	BTO	BTO:0000526	Clinical specimen collection	SRS457743	glioma stage
Hospital patients from China	Homo sapiens	NCBITAXON	NCBITaxon:9606	glioma cell	BTO	BTO:0000526	Clinical specimen collection	SRS457742	glioma stage
Hospital patients from China	Homo sapiens	NCBITAXON	NCBITaxon:9606	glioma cell	BTO	BTO:0000526	Clinical specimen collection	SRS457741	glioma stage
Hospital patients from China	Homo sapiens	NCBITAXON	NCBITaxon:9606	glioma cell	BTO	BTO:0000526	Clinical specimen collection	SRS457740	glioma stage
Hospital patients from China	Homo sapiens	NCBITAXON	NCBITaxon:9606	glioma cell	BTO	BTO:0000526	Clinical specimen collection	SRS457739	glioma stage
Hospital patients from China	Homo sapiens	NCBITAXON	NCBITaxon:9606	glioma cell	BTO	BTO:0000526	Clinical specimen collection	SRS457738	glioma stage
Hospital patients from China	Homo sapiens	NCBITAXON	NCBITaxon:9606	glioma cell	BTO	BTO:0000526	Clinical specimen collection	SRS457737	glioma stage
Hospital patients from China	Homo sapiens	NCBITAXON	NCBITaxon:9606	glioma cell	BTO	BTO:0000526	Clinical specimen collection	SRS457736	glioma stage
Hospital patients from China	Homo sapiens	NCBITAXON	NCBITaxon:9606	glioma cell	BTO	BTO:0000526	Clinical specimen collection	SRS457734	glioma stage
Hospital patients from China	Homo sapiens	NCBITAXON	NCBITaxon:9606	glioma cell	BTO	BTO:0000526	Clinical specimen collection	SRS457735	glioma stage
Hospital patients from China	Homo sapiens	NCBITAXON	NCBITaxon:9606	glioma cell	BTO	BTO:0000526	Clinical specimen collection	SRS457733	glioma stage
Hospital patients from China	Homo sapiens	NCBITAXON	NCBITaxon:9606	glioma cell	BTO	BTO:0000526	Clinical specimen collection	SRS457732	glioma stage
Hospital patients from China	Homo sapiens	NCBITAXON	NCBITaxon:9606	glioma cell	BTO	BTO:0000526	Clinical specimen collection	SRS457731	glioma stage
Hospital patients from China	Homo sapiens	NCBITAXON	NCBITaxon:9606	glioma cell	BTO	BTO:0000526	Clinical specimen collection	SRS457730	glioma stage
Hospital patients from China	Homo sapiens	NCBITAXON	NCBITaxon:9606	glioma cell	BTO	BTO:0000526	Clinical specimen collection	SRS457729	glioma stage
Hospital patients from China	Homo sapiens	NCBITAXON	NCBITaxon:9606	glioma cell	BTO	BTO:0000526	Clinical specimen collection	SRS457728	glioma stage
Hospital patients from China	Homo sapiens	NCBITAXON	NCBITaxon:9606	glioma cell	BTO	BTO:0000526	Clinical specimen collection	SRS457727	glioma stage
Hospital patients from China	Homo sapiens	NCBITAXON	NCBITaxon:9606	glioma cell	BTO	BTO:0000526	Clinical specimen collection	SRS457726	glioma stage
Hospital patients from China	Homo sapiens	NCBITAXON	NCBITaxon:9606	glioma cell	BTO	BTO:0000526	Clinical specimen collection	SRS457725	glioma stage
Hospital patients from China	Homo sapiens	NCBITAXON	NCBITaxon:9606	glioma cell	BTO	BTO:0000526	Clinical specimen collection	SRS457724	glioma stage
Hospital patients from China	Homo sapiens	NCBITAXON	NCBITaxon:9606	glioma cell	BTO	BTO:0000526	Clinical specimen collection	SRS457723	glioma stage
Hospital patients from China	Homo sapiens	NCBITAXON	NCBITaxon:9606	glioma cell	BTO	BTO:0000526	Clinical specimen collection	SRS457722	glioma stage
Hospital patients from China	Homo sapiens	NCBITAXON	NCBITaxon:9606	glioma cell	BTO	BTO:0000526	Clinical specimen collection	SRS457721	glioma stage
Hospital patients from China	Homo sapiens	NCBITAXON	NCBITaxon:9606	glioma cell	BTO	BTO:0000526	Clinical specimen collection	SRS457720	glioma stage
Hospital patients from China	Homo sapiens	NCBITAXON	NCBITaxon:9606	glioma cell	BTO	BTO:0000526	Clinical specimen collection	SRS457719	glioma stage
Hospital patients from China	Homo sapiens	NCBITAXON	NCBITaxon:9606	glioma cell	BTO	BTO:0000526	Clinical specimen collection	SRS457718	glioma stage
Hospital patients from China	Homo sapiens	NCBITAXON	NCBITaxon:9606	glioma cell	BTO	BTO:0000526	Clinical specimen collection	SRS457717	glioma stage
Hospital patients from China	Homo sapiens	NCBITAXON	NCBITaxon:9606	glioma cell	BTO	BTO:0000526	Clinical specimen collection	SRS457716	glioma stage
Hospital patients from China	Homo sapiens	NCBITAXON	NCBITaxon:9606	glioma cell	BTO	BTO:0000526	Clinical specimen collection	SRS457715	glioma stage
Hospital patients from China	Homo sapiens	NCBITAXON	NCBITaxon:9606	glioma cell	BTO	BTO:0000526	Clinical specimen collection	SRS457714	glioma stage
Hospital patients from China	Homo sapiens	NCBITAXON	NCBITaxon:9606	glioma cell	BTO	BTO:0000526	Clinical specimen collection	SRS457712	glioma stage
Hospital patients from China	Homo sapiens	NCBITAXON	NCBITaxon:9606	glioma cell	BTO	BTO:0000526	Clinical specimen collection	SRS457713	glioma stage
Hospital patients from China	Homo sapiens	NCBITAXON	NCBITaxon:9606	glioma cell	BTO	BTO:0000526	Clinical specimen collection	SRS457711	glioma stage
Hospital patients from China	Homo sapiens	NCBITAXON	NCBITaxon:9606	glioma cell	BTO	BTO:0000526	Clinical specimen collection	SRS457710	glioma stage
Hospital patients from China	Homo sapiens	NCBITAXON	NCBITaxon:9606	glioma cell	BTO	BTO:0000526	Clinical specimen collection	SRS457709	glioma stage
Hospital patients from China	Homo sapiens	NCBITAXON	NCBITaxon:9606	glioma cell	BTO	BTO:0000526	Clinical specimen collection	SRS457708	glioma stage
Hospital patients from China	Homo sapiens	NCBITAXON	NCBITaxon:9606	glioma cell	BTO	BTO:0000526	Clinical specimen collection	SRS457707	glioma stage
Hospital patients from China	Homo sapiens	NCBITAXON	NCBITaxon:9606	glioma cell	BTO	BTO:0000526	Clinical specimen collection	SRS457706	glioma stage
Hospital patients from China	Homo sapiens	NCBITAXON	NCBITaxon:9606	glioma cell	BTO	BTO:0000526	Clinical specimen collection	SRS457705	glioma stage
Hospital patients from China	Homo sapiens	NCBITAXON	NCBITaxon:9606	glioma cell	BTO	BTO:0000526	Clinical specimen collection	SRS457704	glioma stage
Hospital patients from China	Homo sapiens	NCBITAXON	NCBITaxon:9606	glioma cell	BTO	BTO:0000526	Clinical specimen collection	SRS457702	glioma stage
Hospital patients from China	Homo sapiens	NCBITAXON	NCBITaxon:9606	glioma cell	BTO	BTO:0000526	Clinical specimen collection	SRS457703	glioma stage
Hospital patients from China	Homo sapiens	NCBITAXON	NCBITaxon:9606	glioma cell	BTO	BTO:0000526	Clinical specimen collection	SRS457701	glioma stage
Hospital patients from China	Homo sapiens	NCBITAXON	NCBITaxon:9606	glioma cell	BTO	BTO:0000526	Clinical specimen collection	SRS457700	glioma stage
Hospital patients from China	Homo sapiens	NCBITAXON	NCBITaxon:9606	glioma cell	BTO	BTO:0000526	Clinical specimen collection	SRS457699	glioma stage
Hospital patients from China	Homo sapiens	NCBITAXON	NCBITaxon:9606	glioma cell	BTO	BTO:0000526	Clinical specimen collection	SRS457698	glioma stage
Hospital patients from China	Homo sapiens	NCBITAXON	NCBITaxon:9606	glioma cell	BTO	BTO:0000526	Clinical specimen collection	SRS457697	glioma stage
Hospital patients from China	Homo sapiens	NCBITAXON	NCBITaxon:9606	glioma cell	BTO	BTO:0000526	Clinical specimen collection	SRS457696	glioma stage
Hospital patients from China	Homo sapiens	NCBITAXON	NCBITaxon:9606	glioma cell	BTO	BTO:0000526	Clinical specimen collection	SRS457695	glioma stage
Hospital patients from China	Homo sapiens	NCBITAXON	NCBITaxon:9606	glioma cell	BTO	BTO:0000526	Clinical specimen collection	SRS457694	glioma stage
Hospital patients from China	Homo sapiens	NCBITAXON	NCBITaxon:9606	glioma cell	BTO	BTO:0000526	Clinical specimen collection	SRS457693	glioma stage
Hospital patients from China	Homo sapiens	NCBITAXON	NCBITaxon:9606	glioma cell	BTO	BTO:0000526	Clinical specimen collection	SRS457692	glioma stage
Hospital patients from China	Homo sapiens	NCBITAXON	NCBITaxon:9606	glioma cell	BTO	BTO:0000526	Clinical specimen collection	SRS457691	glioma stage
Hospital patients from China	Homo sapiens	NCBITAXON	NCBITaxon:9606	glioma cell	BTO	BTO:0000526	Clinical specimen collection	SRS457690	glioma stage
Hospital patients from China	Homo sapiens	NCBITAXON	NCBITaxon:9606	glioma cell	BTO	BTO:0000526	Clinical specimen collection	SRS457689	glioma stage
Hospital patients from China	Homo sapiens	NCBITAXON	NCBITaxon:9606	glioma cell	BTO	BTO:0000526	Clinical specimen collection	SRS457688	glioma stage
Hospital patients from China	Homo sapiens	NCBITAXON	NCBITaxon:9606	glioma cell	BTO	BTO:0000526	Clinical specimen collection	SRS457687	glioma stage
Hospital patients from China	Homo sapiens	NCBITAXON	NCBITaxon:9606	glioma cell	BTO	BTO:0000526	Clinical specimen collection	SRS457686	glioma stage
Hospital patients from China	Homo sapiens	NCBITAXON	NCBITaxon:9606	glioma cell	BTO	BTO:0000526	Clinical specimen collection	SRS457685	glioma stage
Hospital patients from China	Homo sapiens	NCBITAXON	NCBITaxon:9606	glioma cell	BTO	BTO:0000526	Clinical specimen collection	SRS457684	glioma stage
Hospital patients from China	Homo sapiens	NCBITAXON	NCBITaxon:9606	glioma cell	BTO	BTO:0000526	Clinical specimen collection	SRS457683	glioma stage
Hospital patients from China	Homo sapiens	NCBITAXON	NCBITaxon:9606	glioma cell	BTO	BTO:0000526	Clinical specimen collection	SRS457682	glioma stage
Hospital patients from China	Homo sapiens	NCBITAXON	NCBITaxon:9606	glioma cell	BTO	BTO:0000526	Clinical specimen collection	SRS457681	glioma stage
Hospital patients from China	Homo sapiens	NCBITAXON	NCBITaxon:9606	glioma cell	BTO	BTO:0000526	Clinical specimen collection	SRS457680	glioma stage
Hospital patients from China	Homo sapiens	NCBITAXON	NCBITaxon:9606	glioma cell	BTO	BTO:0000526	Clinical specimen collection	SRS1735294	glioma stage
Hospital patients from China	Homo sapiens	NCBITAXON	NCBITaxon:9606	glioma cell	BTO	BTO:0000526	Clinical specimen collection	SRS1735293	glioma stage
Hospital patients from China	Homo sapiens	NCBITAXON	NCBITaxon:9606	glioma cell	BTO	BTO:0000526	Clinical specimen collection	SRS1735292	glioma stage
Hospital patients from China	Homo sapiens	NCBITAXON	NCBITaxon:9606	glioma cell	BTO	BTO:0000526	Clinical specimen collection	SRS1735290	glioma stage
Hospital patients from China	Homo sapiens	NCBITAXON	NCBITaxon:9606	glioma cell	BTO	BTO:0000526	Clinical specimen collection	SRS1735291	glioma stage
Hospital patients from China	Homo sapiens	NCBITAXON	NCBITaxon:9606	glioma cell	BTO	BTO:0000526	Clinical specimen collection	SRS1735289	glioma stage
Hospital patients from China	Homo sapiens	NCBITAXON	NCBITaxon:9606	glioma cell	BTO	BTO:0000526	Clinical specimen collection	SRS1735288	glioma stage
Hospital patients from China	Homo sapiens	NCBITAXON	NCBITaxon:9606	glioma cell	BTO	BTO:0000526	Clinical specimen collection	SRS1735287	glioma stage
Hospital patients from China	Homo sapiens	NCBITAXON	NCBITaxon:9606	glioma cell	BTO	BTO:0000526	Clinical specimen collection	SRS1735286	glioma stage
Hospital patients from China	Homo sapiens	NCBITAXON	NCBITaxon:9606	glioma cell	BTO	BTO:0000526	Clinical specimen collection	SRS1735285	glioma stage
Hospital patients from China	Homo sapiens	NCBITAXON	NCBITaxon:9606	glioma cell	BTO	BTO:0000526	Clinical specimen collection	SRS1735284	glioma stage
Hospital patients from China	Homo sapiens	NCBITAXON	NCBITaxon:9606	glioma cell	BTO	BTO:0000526	Clinical specimen collection	SRS1735283	glioma stage
Hospital patients from China	Homo sapiens	NCBITAXON	NCBITaxon:9606	glioma cell	BTO	BTO:0000526	Clinical specimen collection	SRS1735282	glioma stage
Hospital patients from China	Homo sapiens	NCBITAXON	NCBITaxon:9606	glioma cell	BTO	BTO:0000526	Clinical specimen collection	SRS1735280	glioma stage
Hospital patients from China	Homo sapiens	NCBITAXON	NCBITaxon:9606	glioma cell	BTO	BTO:0000526	Clinical specimen collection	SRS1735281	glioma stage
Hospital patients from China	Homo sapiens	NCBITAXON	NCBITaxon:9606	glioma cell	BTO	BTO:0000526	Clinical specimen collection	SRS1735279	glioma stage
Hospital patients from China	Homo sapiens	NCBITAXON	NCBITaxon:9606	glioma cell	BTO	BTO:0000526	Clinical specimen collection	SRS1735278	glioma stage
Hospital patients from China	Homo sapiens	NCBITAXON	NCBITaxon:9606	glioma cell	BTO	BTO:0000526	Clinical specimen collection	SRS1735277	glioma stage
Hospital patients from China	Homo sapiens	NCBITAXON	NCBITaxon:9606	glioma cell	BTO	BTO:0000526	Clinical specimen collection	SRS1735276	glioma stage
Hospital patients from China	Homo sapiens	NCBITAXON	NCBITaxon:9606	glioma cell	BTO	BTO:0000526	Clinical specimen collection	SRS1735275	glioma stage
Hospital patients from China	Homo sapiens	NCBITAXON	NCBITaxon:9606	glioma cell	BTO	BTO:0000526	Clinical specimen collection	SRS1735274	glioma stage
Hospital patients from China	Homo sapiens	NCBITAXON	NCBITaxon:9606	glioma cell	BTO	BTO:0000526	Clinical specimen collection	SRS1735273	glioma stage
Hospital patients from China	Homo sapiens	NCBITAXON	NCBITaxon:9606	glioma cell	BTO	BTO:0000526	Clinical specimen collection	SRS1735271	glioma stage
Hospital patients from China	Homo sapiens	NCBITAXON	NCBITaxon:9606	glioma cell	BTO	BTO:0000526	Clinical specimen collection	SRS1735270	glioma stage
Hospital patients from China	Homo sapiens	NCBITAXON	NCBITaxon:9606	glioma cell	BTO	BTO:0000526	Clinical specimen collection	SRS1735272	glioma stage
Hospital patients from China	Homo sapiens	NCBITAXON	NCBITaxon:9606	glioma cell	BTO	BTO:0000526	Clinical specimen collection	SRS1735269	glioma stage
Hospital patients from China	Homo sapiens	NCBITAXON	NCBITaxon:9606	glioma cell	BTO	BTO:0000526	Clinical specimen collection	SRS1735268	glioma stage
Hospital patients from China	Homo sapiens	NCBITAXON	NCBITaxon:9606	glioma cell	BTO	BTO:0000526	Clinical specimen collection	SRS1735266	glioma stage
Hospital patients from China	Homo sapiens	NCBITAXON	NCBITaxon:9606	glioma cell	BTO	BTO:0000526	Clinical specimen collection	SRS1735265	glioma stage
Hospital patients from China	Homo sapiens	NCBITAXON	NCBITaxon:9606	glioma cell	BTO	BTO:0000526	Clinical specimen collection	SRS1735267	glioma stage
Hospital patients from China	Homo sapiens	NCBITAXON	NCBITaxon:9606	glioma cell	BTO	BTO:0000526	Clinical specimen collection	SRS1735264	glioma stage
Hospital patients from China	Homo sapiens	NCBITAXON	NCBITaxon:9606	glioma cell	BTO	BTO:0000526	Clinical specimen collection	SRS1735263	glioma stage
Hospital patients from China	Homo sapiens	NCBITAXON	NCBITaxon:9606	glioma cell	BTO	BTO:0000526	Clinical specimen collection	SRS1735262	glioma stage
Hospital patients from China	Homo sapiens	NCBITAXON	NCBITaxon:9606	glioma cell	BTO	BTO:0000526	Clinical specimen collection	SRS1735261	glioma stage
Hospital patients from China	Homo sapiens	NCBITAXON	NCBITaxon:9606	glioma cell	BTO	BTO:0000526	Clinical specimen collection	SRS1735260	glioma stage
Hospital patients from China	Homo sapiens	NCBITAXON	NCBITaxon:9606	glioma cell	BTO	BTO:0000526	Clinical specimen collection	SRS1735259	glioma stage
Hospital patients from China	Homo sapiens	NCBITAXON	NCBITaxon:9606	glioma cell	BTO	BTO:0000526	Clinical specimen collection	SRS1735258	glioma stage
Hospital patients from China	Homo sapiens	NCBITAXON	NCBITaxon:9606	glioma cell	BTO	BTO:0000526	Clinical specimen collection	SRS1735257	glioma stage
Hospital patients from China	Homo sapiens	NCBITAXON	NCBITaxon:9606	glioma cell	BTO	BTO:0000526	Clinical specimen collection	SRS1735256	glioma stage
Hospital patients from China	Homo sapiens	NCBITAXON	NCBITaxon:9606	glioma cell	BTO	BTO:0000526	Clinical specimen collection	SRS1735255	glioma stage
Hospital patients from China	Homo sapiens	NCBITAXON	NCBITaxon:9606	glioma cell	BTO	BTO:0000526	Clinical specimen collection	SRS1735254	glioma stage
Hospital patients from China	Homo sapiens	NCBITAXON	NCBITaxon:9606	glioma cell	BTO	BTO:0000526	Clinical specimen collection	SRS1735253	glioma stage
Hospital patients from China	Homo sapiens	NCBITAXON	NCBITaxon:9606	glioma cell	BTO	BTO:0000526	Clinical specimen collection	SRS1735252	glioma stage
Hospital patients from China	Homo sapiens	NCBITAXON	NCBITaxon:9606	glioma cell	BTO	BTO:0000526	Clinical specimen collection	SRS1735251	glioma stage
Hospital patients from China	Homo sapiens	NCBITAXON	NCBITaxon:9606	glioma cell	BTO	BTO:0000526	Clinical specimen collection	SRS1735248	glioma stage
Hospital patients from China	Homo sapiens	NCBITAXON	NCBITaxon:9606	glioma cell	BTO	BTO:0000526	Clinical specimen collection	SRS1735249	glioma stage
Hospital patients from China	Homo sapiens	NCBITAXON	NCBITaxon:9606	glioma cell	BTO	BTO:0000526	Clinical specimen collection	SRS1735247	glioma stage
Hospital patients from China	Homo sapiens	NCBITAXON	NCBITaxon:9606	glioma cell	BTO	BTO:0000526	Clinical specimen collection	SRS1735246	glioma stage
Hospital patients from China	Homo sapiens	NCBITAXON	NCBITaxon:9606	glioma cell	BTO	BTO:0000526	Clinical specimen collection	SRS1735245	glioma stage
Hospital patients from China	Homo sapiens	NCBITAXON	NCBITaxon:9606	glioma cell	BTO	BTO:0000526	Clinical specimen collection	SRS1735250	glioma stage
Hospital patients from China	Homo sapiens	NCBITAXON	NCBITaxon:9606	glioma cell	BTO	BTO:0000526	Clinical specimen collection	SRS1735244	glioma stage
