# Supplementary material for: Comprehensive RNA-seq transcriptomic profiling in the malignant progression of gliomas
Source: Sci Data. 2017 Mar 14;4:170024. doi: 10.1038/sdata.2017.24 (PMC5349247; doi:10.1038/sdata.2017.24)
Supplement: Supplementary file 1 [file sdata201724-isa1.zip › a_assay_Jiang.txt]

Sample Name	Protocol REF	Parameter Value[instrument]	Assay Name	Raw Data File	Comment[Data Repository]	Comment[Data Record Accession]	Comment[Data Record URI]	Protocol REF	Protocol REF	Derived Data File	Comment[Data Repository]	Comment[Data Record Accession]	Comment[Data Record URI]	Comment[analysed data also available from]
SRS457953	RNA-seq library preparation and sequencing	Illumina HiSeq 2000	SRX322875	SRX322875	NCBI Sequence Read Archive	SRP027383	https://www.ncbi.nlm.nih.gov/sra?term=SRP027383	RNA-seq data analysis	A database for human gliomas on RNA-seq	doi:10.6084/m9.figshare.c.3594560	figshare	doi:10.6084/m9.figshare.c.3594560	http://dx.doi.org/10.6084/m9.figshare.c.3594560	GLIOMASdb, http://cgga.org.cn:9091/gliomasdb
SRS457952	RNA-seq library preparation and sequencing	Illumina HiSeq 2000	SRX322874	SRX322874	NCBI Sequence Read Archive	SRP027383	https://www.ncbi.nlm.nih.gov/sra?term=SRP027383	RNA-seq data analysis	A database for human gliomas on RNA-seq	doi:10.6084/m9.figshare.c.3594560	figshare	doi:10.6084/m9.figshare.c.3594560	http://dx.doi.org/10.6084/m9.figshare.c.3594560	GLIOMASdb, http://cgga.org.cn:9091/gliomasdb
SRS457951	RNA-seq library preparation and sequencing	Illumina HiSeq 2000	SRX322873	SRX322873	NCBI Sequence Read Archive	SRP027383	https://www.ncbi.nlm.nih.gov/sra?term=SRP027383	RNA-seq data analysis	A database for human gliomas on RNA-seq	doi:10.6084/m9.figshare.c.3594560	figshare	doi:10.6084/m9.figshare.c.3594560	http://dx.doi.org/10.6084/m9.figshare.c.3594560	GLIOMASdb, http://cgga.org.cn:9091/gliomasdb
SRS457950	RNA-seq library preparation and sequencing	Illumina HiSeq 2000	SRX322872	SRX322872	NCBI Sequence Read Archive	SRP027383	https://www.ncbi.nlm.nih.gov/sra?term=SRP027383	RNA-seq data analysis	A database for human gliomas on RNA-seq	doi:10.6084/m9.figshare.c.3594560	figshare	doi:10.6084/m9.figshare.c.3594560	http://dx.doi.org/10.6084/m9.figshare.c.3594560	GLIOMASdb, http://cgga.org.cn:9091/gliomasdb
SRS457949	RNA-seq library preparation and sequencing	Illumina HiSeq 2000	SRX322871	SRX322871	NCBI Sequence Read Archive	SRP027383	https://www.ncbi.nlm.nih.gov/sra?term=SRP027383	RNA-seq data analysis	A database for human gliomas on RNA-seq	doi:10.6084/m9.figshare.c.3594560	figshare	doi:10.6084/m9.figshare.c.3594560	http://dx.doi.org/10.6084/m9.figshare.c.3594560	GLIOMASdb, http://cgga.org.cn:9091/gliomasdb
SRS457948	RNA-seq library preparation and sequencing	Illumina HiSeq 2000	SRX322870	SRX322870	NCBI Sequence Read Archive	SRP027383	https://www.ncbi.nlm.nih.gov/sra?term=SRP027383	RNA-seq data analysis	A database for human gliomas on RNA-seq	doi:10.6084/m9.figshare.c.3594560	figshare	doi:10.6084/m9.figshare.c.3594560	http://dx.doi.org/10.6084/m9.figshare.c.3594560	GLIOMASdb, http://cgga.org.cn:9091/gliomasdb
SRS457947	RNA-seq library preparation and sequencing	Illumina HiSeq 2000	SRX322869	SRX322869	NCBI Sequence Read Archive	SRP027383	https://www.ncbi.nlm.nih.gov/sra?term=SRP027383	RNA-seq data analysis	A database for human gliomas on RNA-seq	doi:10.6084/m9.figshare.c.3594560	figshare	doi:10.6084/m9.figshare.c.3594560	http://dx.doi.org/10.6084/m9.figshare.c.3594560	GLIOMASdb, http://cgga.org.cn:9091/gliomasdb
SRS457946	RNA-seq library preparation and sequencing	Illumina HiSeq 2000	SRX322868	SRX322868	NCBI Sequence Read Archive	SRP027383	https://www.ncbi.nlm.nih.gov/sra?term=SRP027383	RNA-seq data analysis	A database for human gliomas on RNA-seq	doi:10.6084/m9.figshare.c.3594560	figshare	doi:10.6084/m9.figshare.c.3594560	http://dx.doi.org/10.6084/m9.figshare.c.3594560	GLIOMASdb, http://cgga.org.cn:9091/gliomasdb
SRS457945	RNA-seq library preparation and sequencing	Illumina HiSeq 2000	SRX322867	SRX322867	NCBI Sequence Read Archive	SRP027383	https://www.ncbi.nlm.nih.gov/sra?term=SRP027383	RNA-seq data analysis	A database for human gliomas on RNA-seq	doi:10.6084/m9.figshare.c.3594560	figshare	doi:10.6084/m9.figshare.c.3594560	http://dx.doi.org/10.6084/m9.figshare.c.3594560	GLIOMASdb, http://cgga.org.cn:9091/gliomasdb
SRS457944	RNA-seq library preparation and sequencing	Illumina HiSeq 2000	SRX322866	SRX322866	NCBI Sequence Read Archive	SRP027383	https://www.ncbi.nlm.nih.gov/sra?term=SRP027383	RNA-seq data analysis	A database for human gliomas on RNA-seq	doi:10.6084/m9.figshare.c.3594560	figshare	doi:10.6084/m9.figshare.c.3594560	http://dx.doi.org/10.6084/m9.figshare.c.3594560	GLIOMASdb, http://cgga.org.cn:9091/gliomasdb
SRS457943	RNA-seq library preparation and sequencing	Illumina HiSeq 2000	SRX322865	SRX322865	NCBI Sequence Read Archive	SRP027383	https://www.ncbi.nlm.nih.gov/sra?term=SRP027383	RNA-seq data analysis	A database for human gliomas on RNA-seq	doi:10.6084/m9.figshare.c.3594560	figshare	doi:10.6084/m9.figshare.c.3594560	http://dx.doi.org/10.6084/m9.figshare.c.3594560	GLIOMASdb, http://cgga.org.cn:9091/gliomasdb
SRS457942	RNA-seq library preparation and sequencing	Illumina HiSeq 2000	SRX322864	SRX322864	NCBI Sequence Read Archive	SRP027383	https://www.ncbi.nlm.nih.gov/sra?term=SRP027383	RNA-seq data analysis	A database for human gliomas on RNA-seq	doi:10.6084/m9.figshare.c.3594560	figshare	doi:10.6084/m9.figshare.c.3594560	http://dx.doi.org/10.6084/m9.figshare.c.3594560	GLIOMASdb, http://cgga.org.cn:9091/gliomasdb
SRS457941	RNA-seq library preparation and sequencing	Illumina HiSeq 2000	SRX322863	SRX322863	NCBI Sequence Read Archive	SRP027383	https://www.ncbi.nlm.nih.gov/sra?term=SRP027383	RNA-seq data analysis	A database for human gliomas on RNA-seq	doi:10.6084/m9.figshare.c.3594560	figshare	doi:10.6084/m9.figshare.c.3594560	http://dx.doi.org/10.6084/m9.figshare.c.3594560	GLIOMASdb, http://cgga.org.cn:9091/gliomasdb
SRS457940	RNA-seq library preparation and sequencing	Illumina HiSeq 2000	SRX322862	SRX322862	NCBI Sequence Read Archive	SRP027383	https://www.ncbi.nlm.nih.gov/sra?term=SRP027383	RNA-seq data analysis	A database for human gliomas on RNA-seq	doi:10.6084/m9.figshare.c.3594560	figshare	doi:10.6084/m9.figshare.c.3594560	http://dx.doi.org/10.6084/m9.figshare.c.3594560	GLIOMASdb, http://cgga.org.cn:9091/gliomasdb
SRS457939	RNA-seq library preparation and sequencing	Illumina HiSeq 2000	SRX322861	SRX322861	NCBI Sequence Read Archive	SRP027383	https://www.ncbi.nlm.nih.gov/sra?term=SRP027383	RNA-seq data analysis	A database for human gliomas on RNA-seq	doi:10.6084/m9.figshare.c.3594560	figshare	doi:10.6084/m9.figshare.c.3594560	http://dx.doi.org/10.6084/m9.figshare.c.3594560	GLIOMASdb, http://cgga.org.cn:9091/gliomasdb
SRS457938	RNA-seq library preparation and sequencing	Illumina HiSeq 2000	SRX322860	SRX322860	NCBI Sequence Read Archive	SRP027383	https://www.ncbi.nlm.nih.gov/sra?term=SRP027383	RNA-seq data analysis	A database for human gliomas on RNA-seq	doi:10.6084/m9.figshare.c.3594560	figshare	doi:10.6084/m9.figshare.c.3594560	http://dx.doi.org/10.6084/m9.figshare.c.3594560	GLIOMASdb, http://cgga.org.cn:9091/gliomasdb
SRS457937	RNA-seq library preparation and sequencing	Illumina HiSeq 2000	SRX322859	SRX322859	NCBI Sequence Read Archive	SRP027383	https://www.ncbi.nlm.nih.gov/sra?term=SRP027383	RNA-seq data analysis	A database for human gliomas on RNA-seq	doi:10.6084/m9.figshare.c.3594560	figshare	doi:10.6084/m9.figshare.c.3594560	http://dx.doi.org/10.6084/m9.figshare.c.3594560	GLIOMASdb, http://cgga.org.cn:9091/gliomasdb
SRS457936	RNA-seq library preparation and sequencing	Illumina HiSeq 2000	SRX322858	SRX322858	NCBI Sequence Read Archive	SRP027383	https://www.ncbi.nlm.nih.gov/sra?term=SRP027383	RNA-seq data analysis	A database for human gliomas on RNA-seq	doi:10.6084/m9.figshare.c.3594560	figshare	doi:10.6084/m9.figshare.c.3594560	http://dx.doi.org/10.6084/m9.figshare.c.3594560	GLIOMASdb, http://cgga.org.cn:9091/gliomasdb
SRS457935	RNA-seq library preparation and sequencing	Illumina HiSeq 2000	SRX322857	SRX322857	NCBI Sequence Read Archive	SRP027383	https://www.ncbi.nlm.nih.gov/sra?term=SRP027383	RNA-seq data analysis	A database for human gliomas on RNA-seq	doi:10.6084/m9.figshare.c.3594560	figshare	doi:10.6084/m9.figshare.c.3594560	http://dx.doi.org/10.6084/m9.figshare.c.3594560	GLIOMASdb, http://cgga.org.cn:9091/gliomasdb
SRS457934	RNA-seq library preparation and sequencing	Illumina HiSeq 2000	SRX322856	SRX322856	NCBI Sequence Read Archive	SRP027383	https://www.ncbi.nlm.nih.gov/sra?term=SRP027383	RNA-seq data analysis	A database for human gliomas on RNA-seq	doi:10.6084/m9.figshare.c.3594560	figshare	doi:10.6084/m9.figshare.c.3594560	http://dx.doi.org/10.6084/m9.figshare.c.3594560	GLIOMASdb, http://cgga.org.cn:9091/gliomasdb
SRS457933	RNA-seq library preparation and sequencing	Illumina HiSeq 2000	SRX322855	SRX322855	NCBI Sequence Read Archive	SRP027383	https://www.ncbi.nlm.nih.gov/sra?term=SRP027383	RNA-seq data analysis	A database for human gliomas on RNA-seq	doi:10.6084/m9.figshare.c.3594560	figshare	doi:10.6084/m9.figshare.c.3594560	http://dx.doi.org/10.6084/m9.figshare.c.3594560	GLIOMASdb, http://cgga.org.cn:9091/gliomasdb
SRS457932	RNA-seq library preparation and sequencing	Illumina HiSeq 2000	SRX322854	SRX322854	NCBI Sequence Read Archive	SRP027383	https://www.ncbi.nlm.nih.gov/sra?term=SRP027383	RNA-seq data analysis	A database for human gliomas on RNA-seq	doi:10.6084/m9.figshare.c.3594560	figshare	doi:10.6084/m9.figshare.c.3594560	http://dx.doi.org/10.6084/m9.figshare.c.3594560	GLIOMASdb, http://cgga.org.cn:9091/gliomasdb
SRS457931	RNA-seq library preparation and sequencing	Illumina HiSeq 2000	SRX322853	SRX322853	NCBI Sequence Read Archive	SRP027383	https://www.ncbi.nlm.nih.gov/sra?term=SRP027383	RNA-seq data analysis	A database for human gliomas on RNA-seq	doi:10.6084/m9.figshare.c.3594560	figshare	doi:10.6084/m9.figshare.c.3594560	http://dx.doi.org/10.6084/m9.figshare.c.3594560	GLIOMASdb, http://cgga.org.cn:9091/gliomasdb
SRS457930	RNA-seq library preparation and sequencing	Illumina HiSeq 2000	SRX322852	SRX322852	NCBI Sequence Read Archive	SRP027383	https://www.ncbi.nlm.nih.gov/sra?term=SRP027383	RNA-seq data analysis	A database for human gliomas on RNA-seq	doi:10.6084/m9.figshare.c.3594560	figshare	doi:10.6084/m9.figshare.c.3594560	http://dx.doi.org/10.6084/m9.figshare.c.3594560	GLIOMASdb, http://cgga.org.cn:9091/gliomasdb
SRS457929	RNA-seq library preparation and sequencing	Illumina HiSeq 2000	SRX322851	SRX322851	NCBI Sequence Read Archive	SRP027383	https://www.ncbi.nlm.nih.gov/sra?term=SRP027383	RNA-seq data analysis	A database for human gliomas on RNA-seq	doi:10.6084/m9.figshare.c.3594560	figshare	doi:10.6084/m9.figshare.c.3594560	http://dx.doi.org/10.6084/m9.figshare.c.3594560	GLIOMASdb, http://cgga.org.cn:9091/gliomasdb
SRS457928	RNA-seq library preparation and sequencing	Illumina HiSeq 2000	SRX322850	SRX322850	NCBI Sequence Read Archive	SRP027383	https://www.ncbi.nlm.nih.gov/sra?term=SRP027383	RNA-seq data analysis	A database for human gliomas on RNA-seq	doi:10.6084/m9.figshare.c.3594560	figshare	doi:10.6084/m9.figshare.c.3594560	http://dx.doi.org/10.6084/m9.figshare.c.3594560	GLIOMASdb, http://cgga.org.cn:9091/gliomasdb
SRS457927	RNA-seq library preparation and sequencing	Illumina HiSeq 2000	SRX322849	SRX322849	NCBI Sequence Read Archive	SRP027383	https://www.ncbi.nlm.nih.gov/sra?term=SRP027383	RNA-seq data analysis	A database for human gliomas on RNA-seq	doi:10.6084/m9.figshare.c.3594560	figshare	doi:10.6084/m9.figshare.c.3594560	http://dx.doi.org/10.6084/m9.figshare.c.3594560	GLIOMASdb, http://cgga.org.cn:9091/gliomasdb
SRS457926	RNA-seq library preparation and sequencing	Illumina HiSeq 2000	SRX322848	SRX322848	NCBI Sequence Read Archive	SRP027383	https://www.ncbi.nlm.nih.gov/sra?term=SRP027383	RNA-seq data analysis	A database for human gliomas on RNA-seq	doi:10.6084/m9.figshare.c.3594560	figshare	doi:10.6084/m9.figshare.c.3594560	http://dx.doi.org/10.6084/m9.figshare.c.3594560	GLIOMASdb, http://cgga.org.cn:9091/gliomasdb
SRS457925	RNA-seq library preparation and sequencing	Illumina HiSeq 2000	SRX322847	SRX322847	NCBI Sequence Read Archive	SRP027383	https://www.ncbi.nlm.nih.gov/sra?term=SRP027383	RNA-seq data analysis	A database for human gliomas on RNA-seq	doi:10.6084/m9.figshare.c.3594560	figshare	doi:10.6084/m9.figshare.c.3594560	http://dx.doi.org/10.6084/m9.figshare.c.3594560	GLIOMASdb, http://cgga.org.cn:9091/gliomasdb
SRS457924	RNA-seq library preparation and sequencing	Illumina HiSeq 2000	SRX322846	SRX322846	NCBI Sequence Read Archive	SRP027383	https://www.ncbi.nlm.nih.gov/sra?term=SRP027383	RNA-seq data analysis	A database for human gliomas on RNA-seq	doi:10.6084/m9.figshare.c.3594560	figshare	doi:10.6084/m9.figshare.c.3594560	http://dx.doi.org/10.6084/m9.figshare.c.3594560	GLIOMASdb, http://cgga.org.cn:9091/gliomasdb
SRS457923	RNA-seq library preparation and sequencing	Illumina HiSeq 2000	SRX322845	SRX322845	NCBI Sequence Read Archive	SRP027383	https://www.ncbi.nlm.nih.gov/sra?term=SRP027383	RNA-seq data analysis	A database for human gliomas on RNA-seq	doi:10.6084/m9.figshare.c.3594560	figshare	doi:10.6084/m9.figshare.c.3594560	http://dx.doi.org/10.6084/m9.figshare.c.3594560	GLIOMASdb, http://cgga.org.cn:9091/gliomasdb
SRS457922	RNA-seq library preparation and sequencing	Illumina HiSeq 2000	SRX322844	SRX322844	NCBI Sequence Read Archive	SRP027383	https://www.ncbi.nlm.nih.gov/sra?term=SRP027383	RNA-seq data analysis	A database for human gliomas on RNA-seq	doi:10.6084/m9.figshare.c.3594560	figshare	doi:10.6084/m9.figshare.c.3594560	http://dx.doi.org/10.6084/m9.figshare.c.3594560	GLIOMASdb, http://cgga.org.cn:9091/gliomasdb
SRS457921	RNA-seq library preparation and sequencing	Illumina HiSeq 2000	SRX322843	SRX322843	NCBI Sequence Read Archive	SRP027383	https://www.ncbi.nlm.nih.gov/sra?term=SRP027383	RNA-seq data analysis	A database for human gliomas on RNA-seq	doi:10.6084/m9.figshare.c.3594560	figshare	doi:10.6084/m9.figshare.c.3594560	http://dx.doi.org/10.6084/m9.figshare.c.3594560	GLIOMASdb, http://cgga.org.cn:9091/gliomasdb
SRS457920	RNA-seq library preparation and sequencing	Illumina HiSeq 2000	SRX322842	SRX322842	NCBI Sequence Read Archive	SRP027383	https://www.ncbi.nlm.nih.gov/sra?term=SRP027383	RNA-seq data analysis	A database for human gliomas on RNA-seq	doi:10.6084/m9.figshare.c.3594560	figshare	doi:10.6084/m9.figshare.c.3594560	http://dx.doi.org/10.6084/m9.figshare.c.3594560	GLIOMASdb, http://cgga.org.cn:9091/gliomasdb
SRS457919	RNA-seq library preparation and sequencing	Illumina HiSeq 2000	SRX322841	SRX322841	NCBI Sequence Read Archive	SRP027383	https://www.ncbi.nlm.nih.gov/sra?term=SRP027383	RNA-seq data analysis	A database for human gliomas on RNA-seq	doi:10.6084/m9.figshare.c.3594560	figshare	doi:10.6084/m9.figshare.c.3594560	http://dx.doi.org/10.6084/m9.figshare.c.3594560	GLIOMASdb, http://cgga.org.cn:9091/gliomasdb
SRS457918	RNA-seq library preparation and sequencing	Illumina HiSeq 2000	SRX322840	SRX322840	NCBI Sequence Read Archive	SRP027383	https://www.ncbi.nlm.nih.gov/sra?term=SRP027383	RNA-seq data analysis	A database for human gliomas on RNA-seq	doi:10.6084/m9.figshare.c.3594560	figshare	doi:10.6084/m9.figshare.c.3594560	http://dx.doi.org/10.6084/m9.figshare.c.3594560	GLIOMASdb, http://cgga.org.cn:9091/gliomasdb
SRS457917	RNA-seq library preparation and sequencing	Illumina HiSeq 2000	SRX322839	SRX322839	NCBI Sequence Read Archive	SRP027383	https://www.ncbi.nlm.nih.gov/sra?term=SRP027383	RNA-seq data analysis	A database for human gliomas on RNA-seq	doi:10.6084/m9.figshare.c.3594560	figshare	doi:10.6084/m9.figshare.c.3594560	http://dx.doi.org/10.6084/m9.figshare.c.3594560	GLIOMASdb, http://cgga.org.cn:9091/gliomasdb
SRS457915	RNA-seq library preparation and sequencing	Illumina HiSeq 2000	SRX322838	SRX322838	NCBI Sequence Read Archive	SRP027383	https://www.ncbi.nlm.nih.gov/sra?term=SRP027383	RNA-seq data analysis	A database for human gliomas on RNA-seq	doi:10.6084/m9.figshare.c.3594560	figshare	doi:10.6084/m9.figshare.c.3594560	http://dx.doi.org/10.6084/m9.figshare.c.3594560	GLIOMASdb, http://cgga.org.cn:9091/gliomasdb
SRS457916	RNA-seq library preparation and sequencing	Illumina HiSeq 2000	SRX322837	SRX322837	NCBI Sequence Read Archive	SRP027383	https://www.ncbi.nlm.nih.gov/sra?term=SRP027383	RNA-seq data analysis	A database for human gliomas on RNA-seq	doi:10.6084/m9.figshare.c.3594560	figshare	doi:10.6084/m9.figshare.c.3594560	http://dx.doi.org/10.6084/m9.figshare.c.3594560	GLIOMASdb, http://cgga.org.cn:9091/gliomasdb
SRS457914	RNA-seq library preparation and sequencing	Illumina HiSeq 2000	SRX322836	SRX322836	NCBI Sequence Read Archive	SRP027383	https://www.ncbi.nlm.nih.gov/sra?term=SRP027383	RNA-seq data analysis	A database for human gliomas on RNA-seq	doi:10.6084/m9.figshare.c.3594560	figshare	doi:10.6084/m9.figshare.c.3594560	http://dx.doi.org/10.6084/m9.figshare.c.3594560	GLIOMASdb, http://cgga.org.cn:9091/gliomasdb
SRS457913	RNA-seq library preparation and sequencing	Illumina HiSeq 2000	SRX322835	SRX322835	NCBI Sequence Read Archive	SRP027383	https://www.ncbi.nlm.nih.gov/sra?term=SRP027383	RNA-seq data analysis	A database for human gliomas on RNA-seq	doi:10.6084/m9.figshare.c.3594560	figshare	doi:10.6084/m9.figshare.c.3594560	http://dx.doi.org/10.6084/m9.figshare.c.3594560	GLIOMASdb, http://cgga.org.cn:9091/gliomasdb
SRS457912	RNA-seq library preparation and sequencing	Illumina HiSeq 2000	SRX322834	SRX322834	NCBI Sequence Read Archive	SRP027383	https://www.ncbi.nlm.nih.gov/sra?term=SRP027383	RNA-seq data analysis	A database for human gliomas on RNA-seq	doi:10.6084/m9.figshare.c.3594560	figshare	doi:10.6084/m9.figshare.c.3594560	http://dx.doi.org/10.6084/m9.figshare.c.3594560	GLIOMASdb, http://cgga.org.cn:9091/gliomasdb
SRS457911	RNA-seq library preparation and sequencing	Illumina HiSeq 2000	SRX322833	SRX322833	NCBI Sequence Read Archive	SRP027383	https://www.ncbi.nlm.nih.gov/sra?term=SRP027383	RNA-seq data analysis	A database for human gliomas on RNA-seq	doi:10.6084/m9.figshare.c.3594560	figshare	doi:10.6084/m9.figshare.c.3594560	http://dx.doi.org/10.6084/m9.figshare.c.3594560	GLIOMASdb, http://cgga.org.cn:9091/gliomasdb
SRS457910	RNA-seq library preparation and sequencing	Illumina HiSeq 2000	SRX322832	SRX322832	NCBI Sequence Read Archive	SRP027383	https://www.ncbi.nlm.nih.gov/sra?term=SRP027383	RNA-seq data analysis	A database for human gliomas on RNA-seq	doi:10.6084/m9.figshare.c.3594560	figshare	doi:10.6084/m9.figshare.c.3594560	http://dx.doi.org/10.6084/m9.figshare.c.3594560	GLIOMASdb, http://cgga.org.cn:9091/gliomasdb
SRS457909	RNA-seq library preparation and sequencing	Illumina HiSeq 2000	SRX322831	SRX322831	NCBI Sequence Read Archive	SRP027383	https://www.ncbi.nlm.nih.gov/sra?term=SRP027383	RNA-seq data analysis	A database for human gliomas on RNA-seq	doi:10.6084/m9.figshare.c.3594560	figshare	doi:10.6084/m9.figshare.c.3594560	http://dx.doi.org/10.6084/m9.figshare.c.3594560	GLIOMASdb, http://cgga.org.cn:9091/gliomasdb
SRS457908	RNA-seq library preparation and sequencing	Illumina HiSeq 2000	SRX322830	SRX322830	NCBI Sequence Read Archive	SRP027383	https://www.ncbi.nlm.nih.gov/sra?term=SRP027383	RNA-seq data analysis	A database for human gliomas on RNA-seq	doi:10.6084/m9.figshare.c.3594560	figshare	doi:10.6084/m9.figshare.c.3594560	http://dx.doi.org/10.6084/m9.figshare.c.3594560	GLIOMASdb, http://cgga.org.cn:9091/gliomasdb
SRS457907	RNA-seq library preparation and sequencing	Illumina HiSeq 2000	SRX322829	SRX322829	NCBI Sequence Read Archive	SRP027383	https://www.ncbi.nlm.nih.gov/sra?term=SRP027383	RNA-seq data analysis	A database for human gliomas on RNA-seq	doi:10.6084/m9.figshare.c.3594560	figshare	doi:10.6084/m9.figshare.c.3594560	http://dx.doi.org/10.6084/m9.figshare.c.3594560	GLIOMASdb, http://cgga.org.cn:9091/gliomasdb
SRS457906	RNA-seq library preparation and sequencing	Illumina HiSeq 2000	SRX322828	SRX322828	NCBI Sequence Read Archive	SRP027383	https://www.ncbi.nlm.nih.gov/sra?term=SRP027383	RNA-seq data analysis	A database for human gliomas on RNA-seq	doi:10.6084/m9.figshare.c.3594560	figshare	doi:10.6084/m9.figshare.c.3594560	http://dx.doi.org/10.6084/m9.figshare.c.3594560	GLIOMASdb, http://cgga.org.cn:9091/gliomasdb
SRS457905	RNA-seq library preparation and sequencing	Illumina HiSeq 2000	SRX322827	SRX322827	NCBI Sequence Read Archive	SRP027383	https://www.ncbi.nlm.nih.gov/sra?term=SRP027383	RNA-seq data analysis	A database for human gliomas on RNA-seq	doi:10.6084/m9.figshare.c.3594560	figshare	doi:10.6084/m9.figshare.c.3594560	http://dx.doi.org/10.6084/m9.figshare.c.3594560	GLIOMASdb, http://cgga.org.cn:9091/gliomasdb
SRS457904	RNA-seq library preparation and sequencing	Illumina HiSeq 2000	SRX322826	SRX322826	NCBI Sequence Read Archive	SRP027383	https://www.ncbi.nlm.nih.gov/sra?term=SRP027383	RNA-seq data analysis	A database for human gliomas on RNA-seq	doi:10.6084/m9.figshare.c.3594560	figshare	doi:10.6084/m9.figshare.c.3594560	http://dx.doi.org/10.6084/m9.figshare.c.3594560	GLIOMASdb, http://cgga.org.cn:9091/gliomasdb
SRS457903	RNA-seq library preparation and sequencing	Illumina HiSeq 2000	SRX322825	SRX322825	NCBI Sequence Read Archive	SRP027383	https://www.ncbi.nlm.nih.gov/sra?term=SRP027383	RNA-seq data analysis	A database for human gliomas on RNA-seq	doi:10.6084/m9.figshare.c.3594560	figshare	doi:10.6084/m9.figshare.c.3594560	http://dx.doi.org/10.6084/m9.figshare.c.3594560	GLIOMASdb, http://cgga.org.cn:9091/gliomasdb
SRS457902	RNA-seq library preparation and sequencing	Illumina HiSeq 2000	SRX322824	SRX322824	NCBI Sequence Read Archive	SRP027383	https://www.ncbi.nlm.nih.gov/sra?term=SRP027383	RNA-seq data analysis	A database for human gliomas on RNA-seq	doi:10.6084/m9.figshare.c.3594560	figshare	doi:10.6084/m9.figshare.c.3594560	http://dx.doi.org/10.6084/m9.figshare.c.3594560	GLIOMASdb, http://cgga.org.cn:9091/gliomasdb
SRS457901	RNA-seq library preparation and sequencing	Illumina HiSeq 2000	SRX322823	SRX322823	NCBI Sequence Read Archive	SRP027383	https://www.ncbi.nlm.nih.gov/sra?term=SRP027383	RNA-seq data analysis	A database for human gliomas on RNA-seq	doi:10.6084/m9.figshare.c.3594560	figshare	doi:10.6084/m9.figshare.c.3594560	http://dx.doi.org/10.6084/m9.figshare.c.3594560	GLIOMASdb, http://cgga.org.cn:9091/gliomasdb
SRS457900	RNA-seq library preparation and sequencing	Illumina HiSeq 2000	SRX322822	SRX322822	NCBI Sequence Read Archive	SRP027383	https://www.ncbi.nlm.nih.gov/sra?term=SRP027383	RNA-seq data analysis	A database for human gliomas on RNA-seq	doi:10.6084/m9.figshare.c.3594560	figshare	doi:10.6084/m9.figshare.c.3594560	http://dx.doi.org/10.6084/m9.figshare.c.3594560	GLIOMASdb, http://cgga.org.cn:9091/gliomasdb
SRS457898	RNA-seq library preparation and sequencing	Illumina HiSeq 2000	SRX322821	SRX322821	NCBI Sequence Read Archive	SRP027383	https://www.ncbi.nlm.nih.gov/sra?term=SRP027383	RNA-seq data analysis	A database for human gliomas on RNA-seq	doi:10.6084/m9.figshare.c.3594560	figshare	doi:10.6084/m9.figshare.c.3594560	http://dx.doi.org/10.6084/m9.figshare.c.3594560	GLIOMASdb, http://cgga.org.cn:9091/gliomasdb
SRS457897	RNA-seq library preparation and sequencing	Illumina HiSeq 2000	SRX322820	SRX322820	NCBI Sequence Read Archive	SRP027383	https://www.ncbi.nlm.nih.gov/sra?term=SRP027383	RNA-seq data analysis	A database for human gliomas on RNA-seq	doi:10.6084/m9.figshare.c.3594560	figshare	doi:10.6084/m9.figshare.c.3594560	http://dx.doi.org/10.6084/m9.figshare.c.3594560	GLIOMASdb, http://cgga.org.cn:9091/gliomasdb
SRS457896	RNA-seq library preparation and sequencing	Illumina HiSeq 2000	SRX322819	SRX322819	NCBI Sequence Read Archive	SRP027383	https://www.ncbi.nlm.nih.gov/sra?term=SRP027383	RNA-seq data analysis	A database for human gliomas on RNA-seq	doi:10.6084/m9.figshare.c.3594560	figshare	doi:10.6084/m9.figshare.c.3594560	http://dx.doi.org/10.6084/m9.figshare.c.3594560	GLIOMASdb, http://cgga.org.cn:9091/gliomasdb
SRS457899	RNA-seq library preparation and sequencing	Illumina HiSeq 2000	SRX322818	SRX322818	NCBI Sequence Read Archive	SRP027383	https://www.ncbi.nlm.nih.gov/sra?term=SRP027383	RNA-seq data analysis	A database for human gliomas on RNA-seq	doi:10.6084/m9.figshare.c.3594560	figshare	doi:10.6084/m9.figshare.c.3594560	http://dx.doi.org/10.6084/m9.figshare.c.3594560	GLIOMASdb, http://cgga.org.cn:9091/gliomasdb
SRS457895	RNA-seq library preparation and sequencing	Illumina HiSeq 2000	SRX322817	SRX322817	NCBI Sequence Read Archive	SRP027383	https://www.ncbi.nlm.nih.gov/sra?term=SRP027383	RNA-seq data analysis	A database for human gliomas on RNA-seq	doi:10.6084/m9.figshare.c.3594560	figshare	doi:10.6084/m9.figshare.c.3594560	http://dx.doi.org/10.6084/m9.figshare.c.3594560	GLIOMASdb, http://cgga.org.cn:9091/gliomasdb
SRS457894	RNA-seq library preparation and sequencing	Illumina HiSeq 2000	SRX322816	SRX322816	NCBI Sequence Read Archive	SRP027383	https://www.ncbi.nlm.nih.gov/sra?term=SRP027383	RNA-seq data analysis	A database for human gliomas on RNA-seq	doi:10.6084/m9.figshare.c.3594560	figshare	doi:10.6084/m9.figshare.c.3594560	http://dx.doi.org/10.6084/m9.figshare.c.3594560	GLIOMASdb, http://cgga.org.cn:9091/gliomasdb
SRS457893	RNA-seq library preparation and sequencing	Illumina HiSeq 2000	SRX322815	SRX322815	NCBI Sequence Read Archive	SRP027383	https://www.ncbi.nlm.nih.gov/sra?term=SRP027383	RNA-seq data analysis	A database for human gliomas on RNA-seq	doi:10.6084/m9.figshare.c.3594560	figshare	doi:10.6084/m9.figshare.c.3594560	http://dx.doi.org/10.6084/m9.figshare.c.3594560	GLIOMASdb, http://cgga.org.cn:9091/gliomasdb
SRS457892	RNA-seq library preparation and sequencing	Illumina HiSeq 2000	SRX322814	SRX322814	NCBI Sequence Read Archive	SRP027383	https://www.ncbi.nlm.nih.gov/sra?term=SRP027383	RNA-seq data analysis	A database for human gliomas on RNA-seq	doi:10.6084/m9.figshare.c.3594560	figshare	doi:10.6084/m9.figshare.c.3594560	http://dx.doi.org/10.6084/m9.figshare.c.3594560	GLIOMASdb, http://cgga.org.cn:9091/gliomasdb
SRS457891	RNA-seq library preparation and sequencing	Illumina HiSeq 2000	SRX322813	SRX322813	NCBI Sequence Read Archive	SRP027383	https://www.ncbi.nlm.nih.gov/sra?term=SRP027383	RNA-seq data analysis	A database for human gliomas on RNA-seq	doi:10.6084/m9.figshare.c.3594560	figshare	doi:10.6084/m9.figshare.c.3594560	http://dx.doi.org/10.6084/m9.figshare.c.3594560	GLIOMASdb, http://cgga.org.cn:9091/gliomasdb
SRS457890	RNA-seq library preparation and sequencing	Illumina HiSeq 2000	SRX322812	SRX322812	NCBI Sequence Read Archive	SRP027383	https://www.ncbi.nlm.nih.gov/sra?term=SRP027383	RNA-seq data analysis	A database for human gliomas on RNA-seq	doi:10.6084/m9.figshare.c.3594560	figshare	doi:10.6084/m9.figshare.c.3594560	http://dx.doi.org/10.6084/m9.figshare.c.3594560	GLIOMASdb, http://cgga.org.cn:9091/gliomasdb
SRS457889	RNA-seq library preparation and sequencing	Illumina HiSeq 2000	SRX322811	SRX322811	NCBI Sequence Read Archive	SRP027383	https://www.ncbi.nlm.nih.gov/sra?term=SRP027383	RNA-seq data analysis	A database for human gliomas on RNA-seq	doi:10.6084/m9.figshare.c.3594560	figshare	doi:10.6084/m9.figshare.c.3594560	http://dx.doi.org/10.6084/m9.figshare.c.3594560	GLIOMASdb, http://cgga.org.cn:9091/gliomasdb
SRS457888	RNA-seq library preparation and sequencing	Illumina HiSeq 2000	SRX322810	SRX322810	NCBI Sequence Read Archive	SRP027383	https://www.ncbi.nlm.nih.gov/sra?term=SRP027383	RNA-seq data analysis	A database for human gliomas on RNA-seq	doi:10.6084/m9.figshare.c.3594560	figshare	doi:10.6084/m9.figshare.c.3594560	http://dx.doi.org/10.6084/m9.figshare.c.3594560	GLIOMASdb, http://cgga.org.cn:9091/gliomasdb
SRS457886	RNA-seq library preparation and sequencing	Illumina HiSeq 2000	SRX322809	SRX322809	NCBI Sequence Read Archive	SRP027383	https://www.ncbi.nlm.nih.gov/sra?term=SRP027383	RNA-seq data analysis	A database for human gliomas on RNA-seq	doi:10.6084/m9.figshare.c.3594560	figshare	doi:10.6084/m9.figshare.c.3594560	http://dx.doi.org/10.6084/m9.figshare.c.3594560	GLIOMASdb, http://cgga.org.cn:9091/gliomasdb
SRS457887	RNA-seq library preparation and sequencing	Illumina HiSeq 2000	SRX322808	SRX322808	NCBI Sequence Read Archive	SRP027383	https://www.ncbi.nlm.nih.gov/sra?term=SRP027383	RNA-seq data analysis	A database for human gliomas on RNA-seq	doi:10.6084/m9.figshare.c.3594560	figshare	doi:10.6084/m9.figshare.c.3594560	http://dx.doi.org/10.6084/m9.figshare.c.3594560	GLIOMASdb, http://cgga.org.cn:9091/gliomasdb
SRS457885	RNA-seq library preparation and sequencing	Illumina HiSeq 2000	SRX322807	SRX322807	NCBI Sequence Read Archive	SRP027383	https://www.ncbi.nlm.nih.gov/sra?term=SRP027383	RNA-seq data analysis	A database for human gliomas on RNA-seq	doi:10.6084/m9.figshare.c.3594560	figshare	doi:10.6084/m9.figshare.c.3594560	http://dx.doi.org/10.6084/m9.figshare.c.3594560	GLIOMASdb, http://cgga.org.cn:9091/gliomasdb
SRS457884	RNA-seq library preparation and sequencing	Illumina HiSeq 2000	SRX322806	SRX322806	NCBI Sequence Read Archive	SRP027383	https://www.ncbi.nlm.nih.gov/sra?term=SRP027383	RNA-seq data analysis	A database for human gliomas on RNA-seq	doi:10.6084/m9.figshare.c.3594560	figshare	doi:10.6084/m9.figshare.c.3594560	http://dx.doi.org/10.6084/m9.figshare.c.3594560	GLIOMASdb, http://cgga.org.cn:9091/gliomasdb
SRS457883	RNA-seq library preparation and sequencing	Illumina HiSeq 2000	SRX322805	SRX322805	NCBI Sequence Read Archive	SRP027383	https://www.ncbi.nlm.nih.gov/sra?term=SRP027383	RNA-seq data analysis	A database for human gliomas on RNA-seq	doi:10.6084/m9.figshare.c.3594560	figshare	doi:10.6084/m9.figshare.c.3594560	http://dx.doi.org/10.6084/m9.figshare.c.3594560	GLIOMASdb, http://cgga.org.cn:9091/gliomasdb
SRS457882	RNA-seq library preparation and sequencing	Illumina HiSeq 2000	SRX322804	SRX322804	NCBI Sequence Read Archive	SRP027383	https://www.ncbi.nlm.nih.gov/sra?term=SRP027383	RNA-seq data analysis	A database for human gliomas on RNA-seq	doi:10.6084/m9.figshare.c.3594560	figshare	doi:10.6084/m9.figshare.c.3594560	http://dx.doi.org/10.6084/m9.figshare.c.3594560	GLIOMASdb, http://cgga.org.cn:9091/gliomasdb
SRS457881	RNA-seq library preparation and sequencing	Illumina HiSeq 2000	SRX322803	SRX322803	NCBI Sequence Read Archive	SRP027383	https://www.ncbi.nlm.nih.gov/sra?term=SRP027383	RNA-seq data analysis	A database for human gliomas on RNA-seq	doi:10.6084/m9.figshare.c.3594560	figshare	doi:10.6084/m9.figshare.c.3594560	http://dx.doi.org/10.6084/m9.figshare.c.3594560	GLIOMASdb, http://cgga.org.cn:9091/gliomasdb
SRS457880	RNA-seq library preparation and sequencing	Illumina HiSeq 2000	SRX322802	SRX322802	NCBI Sequence Read Archive	SRP027383	https://www.ncbi.nlm.nih.gov/sra?term=SRP027383	RNA-seq data analysis	A database for human gliomas on RNA-seq	doi:10.6084/m9.figshare.c.3594560	figshare	doi:10.6084/m9.figshare.c.3594560	http://dx.doi.org/10.6084/m9.figshare.c.3594560	GLIOMASdb, http://cgga.org.cn:9091/gliomasdb
SRS457879	RNA-seq library preparation and sequencing	Illumina HiSeq 2000	SRX322801	SRX322801	NCBI Sequence Read Archive	SRP027383	https://www.ncbi.nlm.nih.gov/sra?term=SRP027383	RNA-seq data analysis	A database for human gliomas on RNA-seq	doi:10.6084/m9.figshare.c.3594560	figshare	doi:10.6084/m9.figshare.c.3594560	http://dx.doi.org/10.6084/m9.figshare.c.3594560	GLIOMASdb, http://cgga.org.cn:9091/gliomasdb
SRS457878	RNA-seq library preparation and sequencing	Illumina HiSeq 2000	SRX322800	SRX322800	NCBI Sequence Read Archive	SRP027383	https://www.ncbi.nlm.nih.gov/sra?term=SRP027383	RNA-seq data analysis	A database for human gliomas on RNA-seq	doi:10.6084/m9.figshare.c.3594560	figshare	doi:10.6084/m9.figshare.c.3594560	http://dx.doi.org/10.6084/m9.figshare.c.3594560	GLIOMASdb, http://cgga.org.cn:9091/gliomasdb
SRS457877	RNA-seq library preparation and sequencing	Illumina HiSeq 2000	SRX322799	SRX322799	NCBI Sequence Read Archive	SRP027383	https://www.ncbi.nlm.nih.gov/sra?term=SRP027383	RNA-seq data analysis	A database for human gliomas on RNA-seq	doi:10.6084/m9.figshare.c.3594560	figshare	doi:10.6084/m9.figshare.c.3594560	http://dx.doi.org/10.6084/m9.figshare.c.3594560	GLIOMASdb, http://cgga.org.cn:9091/gliomasdb
SRS457876	RNA-seq library preparation and sequencing	Illumina HiSeq 2000	SRX322798	SRX322798	NCBI Sequence Read Archive	SRP027383	https://www.ncbi.nlm.nih.gov/sra?term=SRP027383	RNA-seq data analysis	A database for human gliomas on RNA-seq	doi:10.6084/m9.figshare.c.3594560	figshare	doi:10.6084/m9.figshare.c.3594560	http://dx.doi.org/10.6084/m9.figshare.c.3594560	GLIOMASdb, http://cgga.org.cn:9091/gliomasdb
SRS457875	RNA-seq library preparation and sequencing	Illumina HiSeq 2000	SRX322797	SRX322797	NCBI Sequence Read Archive	SRP027383	https://www.ncbi.nlm.nih.gov/sra?term=SRP027383	RNA-seq data analysis	A database for human gliomas on RNA-seq	doi:10.6084/m9.figshare.c.3594560	figshare	doi:10.6084/m9.figshare.c.3594560	http://dx.doi.org/10.6084/m9.figshare.c.3594560	GLIOMASdb, http://cgga.org.cn:9091/gliomasdb
SRS457874	RNA-seq library preparation and sequencing	Illumina HiSeq 2000	SRX322796	SRX322796	NCBI Sequence Read Archive	SRP027383	https://www.ncbi.nlm.nih.gov/sra?term=SRP027383	RNA-seq data analysis	A database for human gliomas on RNA-seq	doi:10.6084/m9.figshare.c.3594560	figshare	doi:10.6084/m9.figshare.c.3594560	http://dx.doi.org/10.6084/m9.figshare.c.3594560	GLIOMASdb, http://cgga.org.cn:9091/gliomasdb
SRS457873	RNA-seq library preparation and sequencing	Illumina HiSeq 2000	SRX322795	SRX322795	NCBI Sequence Read Archive	SRP027383	https://www.ncbi.nlm.nih.gov/sra?term=SRP027383	RNA-seq data analysis	A database for human gliomas on RNA-seq	doi:10.6084/m9.figshare.c.3594560	figshare	doi:10.6084/m9.figshare.c.3594560	http://dx.doi.org/10.6084/m9.figshare.c.3594560	GLIOMASdb, http://cgga.org.cn:9091/gliomasdb
SRS457872	RNA-seq library preparation and sequencing	Illumina HiSeq 2000	SRX322794	SRX322794	NCBI Sequence Read Archive	SRP027383	https://www.ncbi.nlm.nih.gov/sra?term=SRP027383	RNA-seq data analysis	A database for human gliomas on RNA-seq	doi:10.6084/m9.figshare.c.3594560	figshare	doi:10.6084/m9.figshare.c.3594560	http://dx.doi.org/10.6084/m9.figshare.c.3594560	GLIOMASdb, http://cgga.org.cn:9091/gliomasdb
SRS457871	RNA-seq library preparation and sequencing	Illumina HiSeq 2000	SRX322793	SRX322793	NCBI Sequence Read Archive	SRP027383	https://www.ncbi.nlm.nih.gov/sra?term=SRP027383	RNA-seq data analysis	A database for human gliomas on RNA-seq	doi:10.6084/m9.figshare.c.3594560	figshare	doi:10.6084/m9.figshare.c.3594560	http://dx.doi.org/10.6084/m9.figshare.c.3594560	GLIOMASdb, http://cgga.org.cn:9091/gliomasdb
SRS457870	RNA-seq library preparation and sequencing	Illumina HiSeq 2000	SRX322792	SRX322792	NCBI Sequence Read Archive	SRP027383	https://www.ncbi.nlm.nih.gov/sra?term=SRP027383	RNA-seq data analysis	A database for human gliomas on RNA-seq	doi:10.6084/m9.figshare.c.3594560	figshare	doi:10.6084/m9.figshare.c.3594560	http://dx.doi.org/10.6084/m9.figshare.c.3594560	GLIOMASdb, http://cgga.org.cn:9091/gliomasdb
SRS457869	RNA-seq library preparation and sequencing	Illumina HiSeq 2000	SRX322791	SRX322791	NCBI Sequence Read Archive	SRP027383	https://www.ncbi.nlm.nih.gov/sra?term=SRP027383	RNA-seq data analysis	A database for human gliomas on RNA-seq	doi:10.6084/m9.figshare.c.3594560	figshare	doi:10.6084/m9.figshare.c.3594560	http://dx.doi.org/10.6084/m9.figshare.c.3594560	GLIOMASdb, http://cgga.org.cn:9091/gliomasdb
SRS457868	RNA-seq library preparation and sequencing	Illumina HiSeq 2000	SRX322790	SRX322790	NCBI Sequence Read Archive	SRP027383	https://www.ncbi.nlm.nih.gov/sra?term=SRP027383	RNA-seq data analysis	A database for human gliomas on RNA-seq	doi:10.6084/m9.figshare.c.3594560	figshare	doi:10.6084/m9.figshare.c.3594560	http://dx.doi.org/10.6084/m9.figshare.c.3594560	GLIOMASdb, http://cgga.org.cn:9091/gliomasdb
SRS457867	RNA-seq library preparation and sequencing	Illumina HiSeq 2000	SRX322789	SRX322789	NCBI Sequence Read Archive	SRP027383	https://www.ncbi.nlm.nih.gov/sra?term=SRP027383	RNA-seq data analysis	A database for human gliomas on RNA-seq	doi:10.6084/m9.figshare.c.3594560	figshare	doi:10.6084/m9.figshare.c.3594560	http://dx.doi.org/10.6084/m9.figshare.c.3594560	GLIOMASdb, http://cgga.org.cn:9091/gliomasdb
SRS457866	RNA-seq library preparation and sequencing	Illumina HiSeq 2000	SRX322788	SRX322788	NCBI Sequence Read Archive	SRP027383	https://www.ncbi.nlm.nih.gov/sra?term=SRP027383	RNA-seq data analysis	A database for human gliomas on RNA-seq	doi:10.6084/m9.figshare.c.3594560	figshare	doi:10.6084/m9.figshare.c.3594560	http://dx.doi.org/10.6084/m9.figshare.c.3594560	GLIOMASdb, http://cgga.org.cn:9091/gliomasdb
SRS457865	RNA-seq library preparation and sequencing	Illumina HiSeq 2000	SRX322787	SRX322787	NCBI Sequence Read Archive	SRP027383	https://www.ncbi.nlm.nih.gov/sra?term=SRP027383	RNA-seq data analysis	A database for human gliomas on RNA-seq	doi:10.6084/m9.figshare.c.3594560	figshare	doi:10.6084/m9.figshare.c.3594560	http://dx.doi.org/10.6084/m9.figshare.c.3594560	GLIOMASdb, http://cgga.org.cn:9091/gliomasdb
SRS457864	RNA-seq library preparation and sequencing	Illumina HiSeq 2000	SRX322786	SRX322786	NCBI Sequence Read Archive	SRP027383	https://www.ncbi.nlm.nih.gov/sra?term=SRP027383	RNA-seq data analysis	A database for human gliomas on RNA-seq	doi:10.6084/m9.figshare.c.3594560	figshare	doi:10.6084/m9.figshare.c.3594560	http://dx.doi.org/10.6084/m9.figshare.c.3594560	GLIOMASdb, http://cgga.org.cn:9091/gliomasdb
SRS457863	RNA-seq library preparation and sequencing	Illumina HiSeq 2000	SRX322785	SRX322785	NCBI Sequence Read Archive	SRP027383	https://www.ncbi.nlm.nih.gov/sra?term=SRP027383	RNA-seq data analysis	A database for human gliomas on RNA-seq	doi:10.6084/m9.figshare.c.3594560	figshare	doi:10.6084/m9.figshare.c.3594560	http://dx.doi.org/10.6084/m9.figshare.c.3594560	GLIOMASdb, http://cgga.org.cn:9091/gliomasdb
SRS457862	RNA-seq library preparation and sequencing	Illumina HiSeq 2000	SRX322784	SRX322784	NCBI Sequence Read Archive	SRP027383	https://www.ncbi.nlm.nih.gov/sra?term=SRP027383	RNA-seq data analysis	A database for human gliomas on RNA-seq	doi:10.6084/m9.figshare.c.3594560	figshare	doi:10.6084/m9.figshare.c.3594560	http://dx.doi.org/10.6084/m9.figshare.c.3594560	GLIOMASdb, http://cgga.org.cn:9091/gliomasdb
SRS457861	RNA-seq library preparation and sequencing	Illumina HiSeq 2000	SRX322783	SRX322783	NCBI Sequence Read Archive	SRP027383	https://www.ncbi.nlm.nih.gov/sra?term=SRP027383	RNA-seq data analysis	A database for human gliomas on RNA-seq	doi:10.6084/m9.figshare.c.3594560	figshare	doi:10.6084/m9.figshare.c.3594560	http://dx.doi.org/10.6084/m9.figshare.c.3594560	GLIOMASdb, http://cgga.org.cn:9091/gliomasdb
SRS457860	RNA-seq library preparation and sequencing	Illumina HiSeq 2000	SRX322782	SRX322782	NCBI Sequence Read Archive	SRP027383	https://www.ncbi.nlm.nih.gov/sra?term=SRP027383	RNA-seq data analysis	A database for human gliomas on RNA-seq	doi:10.6084/m9.figshare.c.3594560	figshare	doi:10.6084/m9.figshare.c.3594560	http://dx.doi.org/10.6084/m9.figshare.c.3594560	GLIOMASdb, http://cgga.org.cn:9091/gliomasdb
SRS457859	RNA-seq library preparation and sequencing	Illumina HiSeq 2000	SRX322781	SRX322781	NCBI Sequence Read Archive	SRP027383	https://www.ncbi.nlm.nih.gov/sra?term=SRP027383	RNA-seq data analysis	A database for human gliomas on RNA-seq	doi:10.6084/m9.figshare.c.3594560	figshare	doi:10.6084/m9.figshare.c.3594560	http://dx.doi.org/10.6084/m9.figshare.c.3594560	GLIOMASdb, http://cgga.org.cn:9091/gliomasdb
SRS457858	RNA-seq library preparation and sequencing	Illumina HiSeq 2000	SRX322780	SRX322780	NCBI Sequence Read Archive	SRP027383	https://www.ncbi.nlm.nih.gov/sra?term=SRP027383	RNA-seq data analysis	A database for human gliomas on RNA-seq	doi:10.6084/m9.figshare.c.3594560	figshare	doi:10.6084/m9.figshare.c.3594560	http://dx.doi.org/10.6084/m9.figshare.c.3594560	GLIOMASdb, http://cgga.org.cn:9091/gliomasdb
SRS457857	RNA-seq library preparation and sequencing	Illumina HiSeq 2000	SRX322779	SRX322779	NCBI Sequence Read Archive	SRP027383	https://www.ncbi.nlm.nih.gov/sra?term=SRP027383	RNA-seq data analysis	A database for human gliomas on RNA-seq	doi:10.6084/m9.figshare.c.3594560	figshare	doi:10.6084/m9.figshare.c.3594560	http://dx.doi.org/10.6084/m9.figshare.c.3594560	GLIOMASdb, http://cgga.org.cn:9091/gliomasdb
SRS457856	RNA-seq library preparation and sequencing	Illumina HiSeq 2000	SRX322778	SRX322778	NCBI Sequence Read Archive	SRP027383	https://www.ncbi.nlm.nih.gov/sra?term=SRP027383	RNA-seq data analysis	A database for human gliomas on RNA-seq	doi:10.6084/m9.figshare.c.3594560	figshare	doi:10.6084/m9.figshare.c.3594560	http://dx.doi.org/10.6084/m9.figshare.c.3594560	GLIOMASdb, http://cgga.org.cn:9091/gliomasdb
SRS457855	RNA-seq library preparation and sequencing	Illumina HiSeq 2000	SRX322777	SRX322777	NCBI Sequence Read Archive	SRP027383	https://www.ncbi.nlm.nih.gov/sra?term=SRP027383	RNA-seq data analysis	A database for human gliomas on RNA-seq	doi:10.6084/m9.figshare.c.3594560	figshare	doi:10.6084/m9.figshare.c.3594560	http://dx.doi.org/10.6084/m9.figshare.c.3594560	GLIOMASdb, http://cgga.org.cn:9091/gliomasdb
SRS457854	RNA-seq library preparation and sequencing	Illumina HiSeq 2000	SRX322776	SRX322776	NCBI Sequence Read Archive	SRP027383	https://www.ncbi.nlm.nih.gov/sra?term=SRP027383	RNA-seq data analysis	A database for human gliomas on RNA-seq	doi:10.6084/m9.figshare.c.3594560	figshare	doi:10.6084/m9.figshare.c.3594560	http://dx.doi.org/10.6084/m9.figshare.c.3594560	GLIOMASdb, http://cgga.org.cn:9091/gliomasdb
SRS457853	RNA-seq library preparation and sequencing	Illumina HiSeq 2000	SRX322775	SRX322775	NCBI Sequence Read Archive	SRP027383	https://www.ncbi.nlm.nih.gov/sra?term=SRP027383	RNA-seq data analysis	A database for human gliomas on RNA-seq	doi:10.6084/m9.figshare.c.3594560	figshare	doi:10.6084/m9.figshare.c.3594560	http://dx.doi.org/10.6084/m9.figshare.c.3594560	GLIOMASdb, http://cgga.org.cn:9091/gliomasdb
SRS457852	RNA-seq library preparation and sequencing	Illumina HiSeq 2000	SRX322774	SRX322774	NCBI Sequence Read Archive	SRP027383	https://www.ncbi.nlm.nih.gov/sra?term=SRP027383	RNA-seq data analysis	A database for human gliomas on RNA-seq	doi:10.6084/m9.figshare.c.3594560	figshare	doi:10.6084/m9.figshare.c.3594560	http://dx.doi.org/10.6084/m9.figshare.c.3594560	GLIOMASdb, http://cgga.org.cn:9091/gliomasdb
SRS457851	RNA-seq library preparation and sequencing	Illumina HiSeq 2000	SRX322773	SRX322773	NCBI Sequence Read Archive	SRP027383	https://www.ncbi.nlm.nih.gov/sra?term=SRP027383	RNA-seq data analysis	A database for human gliomas on RNA-seq	doi:10.6084/m9.figshare.c.3594560	figshare	doi:10.6084/m9.figshare.c.3594560	http://dx.doi.org/10.6084/m9.figshare.c.3594560	GLIOMASdb, http://cgga.org.cn:9091/gliomasdb
SRS457850	RNA-seq library preparation and sequencing	Illumina HiSeq 2000	SRX322772	SRX322772	NCBI Sequence Read Archive	SRP027383	https://www.ncbi.nlm.nih.gov/sra?term=SRP027383	RNA-seq data analysis	A database for human gliomas on RNA-seq	doi:10.6084/m9.figshare.c.3594560	figshare	doi:10.6084/m9.figshare.c.3594560	http://dx.doi.org/10.6084/m9.figshare.c.3594560	GLIOMASdb, http://cgga.org.cn:9091/gliomasdb
SRS457849	RNA-seq library preparation and sequencing	Illumina HiSeq 2000	SRX322771	SRX322771	NCBI Sequence Read Archive	SRP027383	https://www.ncbi.nlm.nih.gov/sra?term=SRP027383	RNA-seq data analysis	A database for human gliomas on RNA-seq	doi:10.6084/m9.figshare.c.3594560	figshare	doi:10.6084/m9.figshare.c.3594560	http://dx.doi.org/10.6084/m9.figshare.c.3594560	GLIOMASdb, http://cgga.org.cn:9091/gliomasdb
SRS457848	RNA-seq library preparation and sequencing	Illumina HiSeq 2000	SRX322770	SRX322770	NCBI Sequence Read Archive	SRP027383	https://www.ncbi.nlm.nih.gov/sra?term=SRP027383	RNA-seq data analysis	A database for human gliomas on RNA-seq	doi:10.6084/m9.figshare.c.3594560	figshare	doi:10.6084/m9.figshare.c.3594560	http://dx.doi.org/10.6084/m9.figshare.c.3594560	GLIOMASdb, http://cgga.org.cn:9091/gliomasdb
SRS457847	RNA-seq library preparation and sequencing	Illumina HiSeq 2000	SRX322769	SRX322769	NCBI Sequence Read Archive	SRP027383	https://www.ncbi.nlm.nih.gov/sra?term=SRP027383	RNA-seq data analysis	A database for human gliomas on RNA-seq	doi:10.6084/m9.figshare.c.3594560	figshare	doi:10.6084/m9.figshare.c.3594560	http://dx.doi.org/10.6084/m9.figshare.c.3594560	GLIOMASdb, http://cgga.org.cn:9091/gliomasdb
SRS457846	RNA-seq library preparation and sequencing	Illumina HiSeq 2000	SRX322768	SRX322768	NCBI Sequence Read Archive	SRP027383	https://www.ncbi.nlm.nih.gov/sra?term=SRP027383	RNA-seq data analysis	A database for human gliomas on RNA-seq	doi:10.6084/m9.figshare.c.3594560	figshare	doi:10.6084/m9.figshare.c.3594560	http://dx.doi.org/10.6084/m9.figshare.c.3594560	GLIOMASdb, http://cgga.org.cn:9091/gliomasdb
SRS457845	RNA-seq library preparation and sequencing	Illumina HiSeq 2000	SRX322767	SRX322767	NCBI Sequence Read Archive	SRP027383	https://www.ncbi.nlm.nih.gov/sra?term=SRP027383	RNA-seq data analysis	A database for human gliomas on RNA-seq	doi:10.6084/m9.figshare.c.3594560	figshare	doi:10.6084/m9.figshare.c.3594560	http://dx.doi.org/10.6084/m9.figshare.c.3594560	GLIOMASdb, http://cgga.org.cn:9091/gliomasdb
SRS457844	RNA-seq library preparation and sequencing	Illumina HiSeq 2000	SRX322766	SRX322766	NCBI Sequence Read Archive	SRP027383	https://www.ncbi.nlm.nih.gov/sra?term=SRP027383	RNA-seq data analysis	A database for human gliomas on RNA-seq	doi:10.6084/m9.figshare.c.3594560	figshare	doi:10.6084/m9.figshare.c.3594560	http://dx.doi.org/10.6084/m9.figshare.c.3594560	GLIOMASdb, http://cgga.org.cn:9091/gliomasdb
SRS457843	RNA-seq library preparation and sequencing	Illumina HiSeq 2000	SRX322765	SRX322765	NCBI Sequence Read Archive	SRP027383	https://www.ncbi.nlm.nih.gov/sra?term=SRP027383	RNA-seq data analysis	A database for human gliomas on RNA-seq	doi:10.6084/m9.figshare.c.3594560	figshare	doi:10.6084/m9.figshare.c.3594560	http://dx.doi.org/10.6084/m9.figshare.c.3594560	GLIOMASdb, http://cgga.org.cn:9091/gliomasdb
SRS457842	RNA-seq library preparation and sequencing	Illumina HiSeq 2000	SRX322764	SRX322764	NCBI Sequence Read Archive	SRP027383	https://www.ncbi.nlm.nih.gov/sra?term=SRP027383	RNA-seq data analysis	A database for human gliomas on RNA-seq	doi:10.6084/m9.figshare.c.3594560	figshare	doi:10.6084/m9.figshare.c.3594560	http://dx.doi.org/10.6084/m9.figshare.c.3594560	GLIOMASdb, http://cgga.org.cn:9091/gliomasdb
SRS457841	RNA-seq library preparation and sequencing	Illumina HiSeq 2000	SRX322763	SRX322763	NCBI Sequence Read Archive	SRP027383	https://www.ncbi.nlm.nih.gov/sra?term=SRP027383	RNA-seq data analysis	A database for human gliomas on RNA-seq	doi:10.6084/m9.figshare.c.3594560	figshare	doi:10.6084/m9.figshare.c.3594560	http://dx.doi.org/10.6084/m9.figshare.c.3594560	GLIOMASdb, http://cgga.org.cn:9091/gliomasdb
SRS457840	RNA-seq library preparation and sequencing	Illumina HiSeq 2000	SRX322762	SRX322762	NCBI Sequence Read Archive	SRP027383	https://www.ncbi.nlm.nih.gov/sra?term=SRP027383	RNA-seq data analysis	A database for human gliomas on RNA-seq	doi:10.6084/m9.figshare.c.3594560	figshare	doi:10.6084/m9.figshare.c.3594560	http://dx.doi.org/10.6084/m9.figshare.c.3594560	GLIOMASdb, http://cgga.org.cn:9091/gliomasdb
SRS457839	RNA-seq library preparation and sequencing	Illumina HiSeq 2000	SRX322761	SRX322761	NCBI Sequence Read Archive	SRP027383	https://www.ncbi.nlm.nih.gov/sra?term=SRP027383	RNA-seq data analysis	A database for human gliomas on RNA-seq	doi:10.6084/m9.figshare.c.3594560	figshare	doi:10.6084/m9.figshare.c.3594560	http://dx.doi.org/10.6084/m9.figshare.c.3594560	GLIOMASdb, http://cgga.org.cn:9091/gliomasdb
SRS457838	RNA-seq library preparation and sequencing	Illumina HiSeq 2000	SRX322760	SRX322760	NCBI Sequence Read Archive	SRP027383	https://www.ncbi.nlm.nih.gov/sra?term=SRP027383	RNA-seq data analysis	A database for human gliomas on RNA-seq	doi:10.6084/m9.figshare.c.3594560	figshare	doi:10.6084/m9.figshare.c.3594560	http://dx.doi.org/10.6084/m9.figshare.c.3594560	GLIOMASdb, http://cgga.org.cn:9091/gliomasdb
SRS457837	RNA-seq library preparation and sequencing	Illumina HiSeq 2000	SRX322759	SRX322759	NCBI Sequence Read Archive	SRP027383	https://www.ncbi.nlm.nih.gov/sra?term=SRP027383	RNA-seq data analysis	A database for human gliomas on RNA-seq	doi:10.6084/m9.figshare.c.3594560	figshare	doi:10.6084/m9.figshare.c.3594560	http://dx.doi.org/10.6084/m9.figshare.c.3594560	GLIOMASdb, http://cgga.org.cn:9091/gliomasdb
SRS457836	RNA-seq library preparation and sequencing	Illumina HiSeq 2000	SRX322758	SRX322758	NCBI Sequence Read Archive	SRP027383	https://www.ncbi.nlm.nih.gov/sra?term=SRP027383	RNA-seq data analysis	A database for human gliomas on RNA-seq	doi:10.6084/m9.figshare.c.3594560	figshare	doi:10.6084/m9.figshare.c.3594560	http://dx.doi.org/10.6084/m9.figshare.c.3594560	GLIOMASdb, http://cgga.org.cn:9091/gliomasdb
SRS457835	RNA-seq library preparation and sequencing	Illumina HiSeq 2000	SRX322757	SRX322757	NCBI Sequence Read Archive	SRP027383	https://www.ncbi.nlm.nih.gov/sra?term=SRP027383	RNA-seq data analysis	A database for human gliomas on RNA-seq	doi:10.6084/m9.figshare.c.3594560	figshare	doi:10.6084/m9.figshare.c.3594560	http://dx.doi.org/10.6084/m9.figshare.c.3594560	GLIOMASdb, http://cgga.org.cn:9091/gliomasdb
SRS457834	RNA-seq library preparation and sequencing	Illumina HiSeq 2000	SRX322756	SRX322756	NCBI Sequence Read Archive	SRP027383	https://www.ncbi.nlm.nih.gov/sra?term=SRP027383	RNA-seq data analysis	A database for human gliomas on RNA-seq	doi:10.6084/m9.figshare.c.3594560	figshare	doi:10.6084/m9.figshare.c.3594560	http://dx.doi.org/10.6084/m9.figshare.c.3594560	GLIOMASdb, http://cgga.org.cn:9091/gliomasdb
SRS457833	RNA-seq library preparation and sequencing	Illumina HiSeq 2000	SRX322755	SRX322755	NCBI Sequence Read Archive	SRP027383	https://www.ncbi.nlm.nih.gov/sra?term=SRP027383	RNA-seq data analysis	A database for human gliomas on RNA-seq	doi:10.6084/m9.figshare.c.3594560	figshare	doi:10.6084/m9.figshare.c.3594560	http://dx.doi.org/10.6084/m9.figshare.c.3594560	GLIOMASdb, http://cgga.org.cn:9091/gliomasdb
SRS457832	RNA-seq library preparation and sequencing	Illumina HiSeq 2000	SRX322754	SRX322754	NCBI Sequence Read Archive	SRP027383	https://www.ncbi.nlm.nih.gov/sra?term=SRP027383	RNA-seq data analysis	A database for human gliomas on RNA-seq	doi:10.6084/m9.figshare.c.3594560	figshare	doi:10.6084/m9.figshare.c.3594560	http://dx.doi.org/10.6084/m9.figshare.c.3594560	GLIOMASdb, http://cgga.org.cn:9091/gliomasdb
SRS457831	RNA-seq library preparation and sequencing	Illumina HiSeq 2000	SRX322753	SRX322753	NCBI Sequence Read Archive	SRP027383	https://www.ncbi.nlm.nih.gov/sra?term=SRP027383	RNA-seq data analysis	A database for human gliomas on RNA-seq	doi:10.6084/m9.figshare.c.3594560	figshare	doi:10.6084/m9.figshare.c.3594560	http://dx.doi.org/10.6084/m9.figshare.c.3594560	GLIOMASdb, http://cgga.org.cn:9091/gliomasdb
SRS457830	RNA-seq library preparation and sequencing	Illumina HiSeq 2000	SRX322752	SRX322752	NCBI Sequence Read Archive	SRP027383	https://www.ncbi.nlm.nih.gov/sra?term=SRP027383	RNA-seq data analysis	A database for human gliomas on RNA-seq	doi:10.6084/m9.figshare.c.3594560	figshare	doi:10.6084/m9.figshare.c.3594560	http://dx.doi.org/10.6084/m9.figshare.c.3594560	GLIOMASdb, http://cgga.org.cn:9091/gliomasdb
SRS457829	RNA-seq library preparation and sequencing	Illumina HiSeq 2000	SRX322751	SRX322751	NCBI Sequence Read Archive	SRP027383	https://www.ncbi.nlm.nih.gov/sra?term=SRP027383	RNA-seq data analysis	A database for human gliomas on RNA-seq	doi:10.6084/m9.figshare.c.3594560	figshare	doi:10.6084/m9.figshare.c.3594560	http://dx.doi.org/10.6084/m9.figshare.c.3594560	GLIOMASdb, http://cgga.org.cn:9091/gliomasdb
SRS457828	RNA-seq library preparation and sequencing	Illumina HiSeq 2000	SRX322750	SRX322750	NCBI Sequence Read Archive	SRP027383	https://www.ncbi.nlm.nih.gov/sra?term=SRP027383	RNA-seq data analysis	A database for human gliomas on RNA-seq	doi:10.6084/m9.figshare.c.3594560	figshare	doi:10.6084/m9.figshare.c.3594560	http://dx.doi.org/10.6084/m9.figshare.c.3594560	GLIOMASdb, http://cgga.org.cn:9091/gliomasdb
SRS457827	RNA-seq library preparation and sequencing	Illumina HiSeq 2000	SRX322749	SRX322749	NCBI Sequence Read Archive	SRP027383	https://www.ncbi.nlm.nih.gov/sra?term=SRP027383	RNA-seq data analysis	A database for human gliomas on RNA-seq	doi:10.6084/m9.figshare.c.3594560	figshare	doi:10.6084/m9.figshare.c.3594560	http://dx.doi.org/10.6084/m9.figshare.c.3594560	GLIOMASdb, http://cgga.org.cn:9091/gliomasdb
SRS457826	RNA-seq library preparation and sequencing	Illumina HiSeq 2000	SRX322748	SRX322748	NCBI Sequence Read Archive	SRP027383	https://www.ncbi.nlm.nih.gov/sra?term=SRP027383	RNA-seq data analysis	A database for human gliomas on RNA-seq	doi:10.6084/m9.figshare.c.3594560	figshare	doi:10.6084/m9.figshare.c.3594560	http://dx.doi.org/10.6084/m9.figshare.c.3594560	GLIOMASdb, http://cgga.org.cn:9091/gliomasdb
SRS457825	RNA-seq library preparation and sequencing	Illumina HiSeq 2000	SRX322747	SRX322747	NCBI Sequence Read Archive	SRP027383	https://www.ncbi.nlm.nih.gov/sra?term=SRP027383	RNA-seq data analysis	A database for human gliomas on RNA-seq	doi:10.6084/m9.figshare.c.3594560	figshare	doi:10.6084/m9.figshare.c.3594560	http://dx.doi.org/10.6084/m9.figshare.c.3594560	GLIOMASdb, http://cgga.org.cn:9091/gliomasdb
SRS457824	RNA-seq library preparation and sequencing	Illumina HiSeq 2000	SRX322746	SRX322746	NCBI Sequence Read Archive	SRP027383	https://www.ncbi.nlm.nih.gov/sra?term=SRP027383	RNA-seq data analysis	A database for human gliomas on RNA-seq	doi:10.6084/m9.figshare.c.3594560	figshare	doi:10.6084/m9.figshare.c.3594560	http://dx.doi.org/10.6084/m9.figshare.c.3594560	GLIOMASdb, http://cgga.org.cn:9091/gliomasdb
SRS457823	RNA-seq library preparation and sequencing	Illumina HiSeq 2000	SRX322745	SRX322745	NCBI Sequence Read Archive	SRP027383	https://www.ncbi.nlm.nih.gov/sra?term=SRP027383	RNA-seq data analysis	A database for human gliomas on RNA-seq	doi:10.6084/m9.figshare.c.3594560	figshare	doi:10.6084/m9.figshare.c.3594560	http://dx.doi.org/10.6084/m9.figshare.c.3594560	GLIOMASdb, http://cgga.org.cn:9091/gliomasdb
SRS457822	RNA-seq library preparation and sequencing	Illumina HiSeq 2000	SRX322744	SRX322744	NCBI Sequence Read Archive	SRP027383	https://www.ncbi.nlm.nih.gov/sra?term=SRP027383	RNA-seq data analysis	A database for human gliomas on RNA-seq	doi:10.6084/m9.figshare.c.3594560	figshare	doi:10.6084/m9.figshare.c.3594560	http://dx.doi.org/10.6084/m9.figshare.c.3594560	GLIOMASdb, http://cgga.org.cn:9091/gliomasdb
SRS457821	RNA-seq library preparation and sequencing	Illumina HiSeq 2000	SRX322743	SRX322743	NCBI Sequence Read Archive	SRP027383	https://www.ncbi.nlm.nih.gov/sra?term=SRP027383	RNA-seq data analysis	A database for human gliomas on RNA-seq	doi:10.6084/m9.figshare.c.3594560	figshare	doi:10.6084/m9.figshare.c.3594560	http://dx.doi.org/10.6084/m9.figshare.c.3594560	GLIOMASdb, http://cgga.org.cn:9091/gliomasdb
SRS457820	RNA-seq library preparation and sequencing	Illumina HiSeq 2000	SRX322742	SRX322742	NCBI Sequence Read Archive	SRP027383	https://www.ncbi.nlm.nih.gov/sra?term=SRP027383	RNA-seq data analysis	A database for human gliomas on RNA-seq	doi:10.6084/m9.figshare.c.3594560	figshare	doi:10.6084/m9.figshare.c.3594560	http://dx.doi.org/10.6084/m9.figshare.c.3594560	GLIOMASdb, http://cgga.org.cn:9091/gliomasdb
SRS457819	RNA-seq library preparation and sequencing	Illumina HiSeq 2000	SRX322741	SRX322741	NCBI Sequence Read Archive	SRP027383	https://www.ncbi.nlm.nih.gov/sra?term=SRP027383	RNA-seq data analysis	A database for human gliomas on RNA-seq	doi:10.6084/m9.figshare.c.3594560	figshare	doi:10.6084/m9.figshare.c.3594560	http://dx.doi.org/10.6084/m9.figshare.c.3594560	GLIOMASdb, http://cgga.org.cn:9091/gliomasdb
SRS457818	RNA-seq library preparation and sequencing	Illumina HiSeq 2000	SRX322740	SRX322740	NCBI Sequence Read Archive	SRP027383	https://www.ncbi.nlm.nih.gov/sra?term=SRP027383	RNA-seq data analysis	A database for human gliomas on RNA-seq	doi:10.6084/m9.figshare.c.3594560	figshare	doi:10.6084/m9.figshare.c.3594560	http://dx.doi.org/10.6084/m9.figshare.c.3594560	GLIOMASdb, http://cgga.org.cn:9091/gliomasdb
SRS457817	RNA-seq library preparation and sequencing	Illumina HiSeq 2000	SRX322739	SRX322739	NCBI Sequence Read Archive	SRP027383	https://www.ncbi.nlm.nih.gov/sra?term=SRP027383	RNA-seq data analysis	A database for human gliomas on RNA-seq	doi:10.6084/m9.figshare.c.3594560	figshare	doi:10.6084/m9.figshare.c.3594560	http://dx.doi.org/10.6084/m9.figshare.c.3594560	GLIOMASdb, http://cgga.org.cn:9091/gliomasdb
SRS457815	RNA-seq library preparation and sequencing	Illumina HiSeq 2000	SRX322738	SRX322738	NCBI Sequence Read Archive	SRP027383	https://www.ncbi.nlm.nih.gov/sra?term=SRP027383	RNA-seq data analysis	A database for human gliomas on RNA-seq	doi:10.6084/m9.figshare.c.3594560	figshare	doi:10.6084/m9.figshare.c.3594560	http://dx.doi.org/10.6084/m9.figshare.c.3594560	GLIOMASdb, http://cgga.org.cn:9091/gliomasdb
SRS457816	RNA-seq library preparation and sequencing	Illumina HiSeq 2000	SRX322737	SRX322737	NCBI Sequence Read Archive	SRP027383	https://www.ncbi.nlm.nih.gov/sra?term=SRP027383	RNA-seq data analysis	A database for human gliomas on RNA-seq	doi:10.6084/m9.figshare.c.3594560	figshare	doi:10.6084/m9.figshare.c.3594560	http://dx.doi.org/10.6084/m9.figshare.c.3594560	GLIOMASdb, http://cgga.org.cn:9091/gliomasdb
SRS457814	RNA-seq library preparation and sequencing	Illumina HiSeq 2000	SRX322736	SRX322736	NCBI Sequence Read Archive	SRP027383	https://www.ncbi.nlm.nih.gov/sra?term=SRP027383	RNA-seq data analysis	A database for human gliomas on RNA-seq	doi:10.6084/m9.figshare.c.3594560	figshare	doi:10.6084/m9.figshare.c.3594560	http://dx.doi.org/10.6084/m9.figshare.c.3594560	GLIOMASdb, http://cgga.org.cn:9091/gliomasdb
SRS457813	RNA-seq library preparation and sequencing	Illumina HiSeq 2000	SRX322735	SRX322735	NCBI Sequence Read Archive	SRP027383	https://www.ncbi.nlm.nih.gov/sra?term=SRP027383	RNA-seq data analysis	A database for human gliomas on RNA-seq	doi:10.6084/m9.figshare.c.3594560	figshare	doi:10.6084/m9.figshare.c.3594560	http://dx.doi.org/10.6084/m9.figshare.c.3594560	GLIOMASdb, http://cgga.org.cn:9091/gliomasdb
SRS457812	RNA-seq library preparation and sequencing	Illumina HiSeq 2000	SRX322734	SRX322734	NCBI Sequence Read Archive	SRP027383	https://www.ncbi.nlm.nih.gov/sra?term=SRP027383	RNA-seq data analysis	A database for human gliomas on RNA-seq	doi:10.6084/m9.figshare.c.3594560	figshare	doi:10.6084/m9.figshare.c.3594560	http://dx.doi.org/10.6084/m9.figshare.c.3594560	GLIOMASdb, http://cgga.org.cn:9091/gliomasdb
SRS457811	RNA-seq library preparation and sequencing	Illumina HiSeq 2000	SRX322733	SRX322733	NCBI Sequence Read Archive	SRP027383	https://www.ncbi.nlm.nih.gov/sra?term=SRP027383	RNA-seq data analysis	A database for human gliomas on RNA-seq	doi:10.6084/m9.figshare.c.3594560	figshare	doi:10.6084/m9.figshare.c.3594560	http://dx.doi.org/10.6084/m9.figshare.c.3594560	GLIOMASdb, http://cgga.org.cn:9091/gliomasdb
SRS457810	RNA-seq library preparation and sequencing	Illumina HiSeq 2000	SRX322732	SRX322732	NCBI Sequence Read Archive	SRP027383	https://www.ncbi.nlm.nih.gov/sra?term=SRP027383	RNA-seq data analysis	A database for human gliomas on RNA-seq	doi:10.6084/m9.figshare.c.3594560	figshare	doi:10.6084/m9.figshare.c.3594560	http://dx.doi.org/10.6084/m9.figshare.c.3594560	GLIOMASdb, http://cgga.org.cn:9091/gliomasdb
SRS457809	RNA-seq library preparation and sequencing	Illumina HiSeq 2000	SRX322731	SRX322731	NCBI Sequence Read Archive	SRP027383	https://www.ncbi.nlm.nih.gov/sra?term=SRP027383	RNA-seq data analysis	A database for human gliomas on RNA-seq	doi:10.6084/m9.figshare.c.3594560	figshare	doi:10.6084/m9.figshare.c.3594560	http://dx.doi.org/10.6084/m9.figshare.c.3594560	GLIOMASdb, http://cgga.org.cn:9091/gliomasdb
SRS457808	RNA-seq library preparation and sequencing	Illumina HiSeq 2000	SRX322730	SRX322730	NCBI Sequence Read Archive	SRP027383	https://www.ncbi.nlm.nih.gov/sra?term=SRP027383	RNA-seq data analysis	A database for human gliomas on RNA-seq	doi:10.6084/m9.figshare.c.3594560	figshare	doi:10.6084/m9.figshare.c.3594560	http://dx.doi.org/10.6084/m9.figshare.c.3594560	GLIOMASdb, http://cgga.org.cn:9091/gliomasdb
SRS457807	RNA-seq library preparation and sequencing	Illumina HiSeq 2000	SRX322729	SRX322729	NCBI Sequence Read Archive	SRP027383	https://www.ncbi.nlm.nih.gov/sra?term=SRP027383	RNA-seq data analysis	A database for human gliomas on RNA-seq	doi:10.6084/m9.figshare.c.3594560	figshare	doi:10.6084/m9.figshare.c.3594560	http://dx.doi.org/10.6084/m9.figshare.c.3594560	GLIOMASdb, http://cgga.org.cn:9091/gliomasdb
SRS457806	RNA-seq library preparation and sequencing	Illumina HiSeq 2000	SRX322728	SRX322728	NCBI Sequence Read Archive	SRP027383	https://www.ncbi.nlm.nih.gov/sra?term=SRP027383	RNA-seq data analysis	A database for human gliomas on RNA-seq	doi:10.6084/m9.figshare.c.3594560	figshare	doi:10.6084/m9.figshare.c.3594560	http://dx.doi.org/10.6084/m9.figshare.c.3594560	GLIOMASdb, http://cgga.org.cn:9091/gliomasdb
SRS457805	RNA-seq library preparation and sequencing	Illumina HiSeq 2000	SRX322727	SRX322727	NCBI Sequence Read Archive	SRP027383	https://www.ncbi.nlm.nih.gov/sra?term=SRP027383	RNA-seq data analysis	A database for human gliomas on RNA-seq	doi:10.6084/m9.figshare.c.3594560	figshare	doi:10.6084/m9.figshare.c.3594560	http://dx.doi.org/10.6084/m9.figshare.c.3594560	GLIOMASdb, http://cgga.org.cn:9091/gliomasdb
SRS457804	RNA-seq library preparation and sequencing	Illumina HiSeq 2000	SRX322726	SRX322726	NCBI Sequence Read Archive	SRP027383	https://www.ncbi.nlm.nih.gov/sra?term=SRP027383	RNA-seq data analysis	A database for human gliomas on RNA-seq	doi:10.6084/m9.figshare.c.3594560	figshare	doi:10.6084/m9.figshare.c.3594560	http://dx.doi.org/10.6084/m9.figshare.c.3594560	GLIOMASdb, http://cgga.org.cn:9091/gliomasdb
SRS457803	RNA-seq library preparation and sequencing	Illumina HiSeq 2000	SRX322725	SRX322725	NCBI Sequence Read Archive	SRP027383	https://www.ncbi.nlm.nih.gov/sra?term=SRP027383	RNA-seq data analysis	A database for human gliomas on RNA-seq	doi:10.6084/m9.figshare.c.3594560	figshare	doi:10.6084/m9.figshare.c.3594560	http://dx.doi.org/10.6084/m9.figshare.c.3594560	GLIOMASdb, http://cgga.org.cn:9091/gliomasdb
SRS457802	RNA-seq library preparation and sequencing	Illumina HiSeq 2000	SRX322724	SRX322724	NCBI Sequence Read Archive	SRP027383	https://www.ncbi.nlm.nih.gov/sra?term=SRP027383	RNA-seq data analysis	A database for human gliomas on RNA-seq	doi:10.6084/m9.figshare.c.3594560	figshare	doi:10.6084/m9.figshare.c.3594560	http://dx.doi.org/10.6084/m9.figshare.c.3594560	GLIOMASdb, http://cgga.org.cn:9091/gliomasdb
SRS457801	RNA-seq library preparation and sequencing	Illumina HiSeq 2000	SRX322723	SRX322723	NCBI Sequence Read Archive	SRP027383	https://www.ncbi.nlm.nih.gov/sra?term=SRP027383	RNA-seq data analysis	A database for human gliomas on RNA-seq	doi:10.6084/m9.figshare.c.3594560	figshare	doi:10.6084/m9.figshare.c.3594560	http://dx.doi.org/10.6084/m9.figshare.c.3594560	GLIOMASdb, http://cgga.org.cn:9091/gliomasdb
SRS457800	RNA-seq library preparation and sequencing	Illumina HiSeq 2000	SRX322722	SRX322722	NCBI Sequence Read Archive	SRP027383	https://www.ncbi.nlm.nih.gov/sra?term=SRP027383	RNA-seq data analysis	A database for human gliomas on RNA-seq	doi:10.6084/m9.figshare.c.3594560	figshare	doi:10.6084/m9.figshare.c.3594560	http://dx.doi.org/10.6084/m9.figshare.c.3594560	GLIOMASdb, http://cgga.org.cn:9091/gliomasdb
SRS457799	RNA-seq library preparation and sequencing	Illumina HiSeq 2000	SRX322721	SRX322721	NCBI Sequence Read Archive	SRP027383	https://www.ncbi.nlm.nih.gov/sra?term=SRP027383	RNA-seq data analysis	A database for human gliomas on RNA-seq	doi:10.6084/m9.figshare.c.3594560	figshare	doi:10.6084/m9.figshare.c.3594560	http://dx.doi.org/10.6084/m9.figshare.c.3594560	GLIOMASdb, http://cgga.org.cn:9091/gliomasdb
SRS457798	RNA-seq library preparation and sequencing	Illumina HiSeq 2000	SRX322720	SRX322720	NCBI Sequence Read Archive	SRP027383	https://www.ncbi.nlm.nih.gov/sra?term=SRP027383	RNA-seq data analysis	A database for human gliomas on RNA-seq	doi:10.6084/m9.figshare.c.3594560	figshare	doi:10.6084/m9.figshare.c.3594560	http://dx.doi.org/10.6084/m9.figshare.c.3594560	GLIOMASdb, http://cgga.org.cn:9091/gliomasdb
SRS457797	RNA-seq library preparation and sequencing	Illumina HiSeq 2000	SRX322719	SRX322719	NCBI Sequence Read Archive	SRP027383	https://www.ncbi.nlm.nih.gov/sra?term=SRP027383	RNA-seq data analysis	A database for human gliomas on RNA-seq	doi:10.6084/m9.figshare.c.3594560	figshare	doi:10.6084/m9.figshare.c.3594560	http://dx.doi.org/10.6084/m9.figshare.c.3594560	GLIOMASdb, http://cgga.org.cn:9091/gliomasdb
SRS457796	RNA-seq library preparation and sequencing	Illumina HiSeq 2000	SRX322718	SRX322718	NCBI Sequence Read Archive	SRP027383	https://www.ncbi.nlm.nih.gov/sra?term=SRP027383	RNA-seq data analysis	A database for human gliomas on RNA-seq	doi:10.6084/m9.figshare.c.3594560	figshare	doi:10.6084/m9.figshare.c.3594560	http://dx.doi.org/10.6084/m9.figshare.c.3594560	GLIOMASdb, http://cgga.org.cn:9091/gliomasdb
SRS457795	RNA-seq library preparation and sequencing	Illumina HiSeq 2000	SRX322717	SRX322717	NCBI Sequence Read Archive	SRP027383	https://www.ncbi.nlm.nih.gov/sra?term=SRP027383	RNA-seq data analysis	A database for human gliomas on RNA-seq	doi:10.6084/m9.figshare.c.3594560	figshare	doi:10.6084/m9.figshare.c.3594560	http://dx.doi.org/10.6084/m9.figshare.c.3594560	GLIOMASdb, http://cgga.org.cn:9091/gliomasdb
SRS457794	RNA-seq library preparation and sequencing	Illumina HiSeq 2000	SRX322716	SRX322716	NCBI Sequence Read Archive	SRP027383	https://www.ncbi.nlm.nih.gov/sra?term=SRP027383	RNA-seq data analysis	A database for human gliomas on RNA-seq	doi:10.6084/m9.figshare.c.3594560	figshare	doi:10.6084/m9.figshare.c.3594560	http://dx.doi.org/10.6084/m9.figshare.c.3594560	GLIOMASdb, http://cgga.org.cn:9091/gliomasdb
SRS457793	RNA-seq library preparation and sequencing	Illumina HiSeq 2000	SRX322715	SRX322715	NCBI Sequence Read Archive	SRP027383	https://www.ncbi.nlm.nih.gov/sra?term=SRP027383	RNA-seq data analysis	A database for human gliomas on RNA-seq	doi:10.6084/m9.figshare.c.3594560	figshare	doi:10.6084/m9.figshare.c.3594560	http://dx.doi.org/10.6084/m9.figshare.c.3594560	GLIOMASdb, http://cgga.org.cn:9091/gliomasdb
SRS457792	RNA-seq library preparation and sequencing	Illumina HiSeq 2000	SRX322714	SRX322714	NCBI Sequence Read Archive	SRP027383	https://www.ncbi.nlm.nih.gov/sra?term=SRP027383	RNA-seq data analysis	A database for human gliomas on RNA-seq	doi:10.6084/m9.figshare.c.3594560	figshare	doi:10.6084/m9.figshare.c.3594560	http://dx.doi.org/10.6084/m9.figshare.c.3594560	GLIOMASdb, http://cgga.org.cn:9091/gliomasdb
SRS457791	RNA-seq library preparation and sequencing	Illumina HiSeq 2000	SRX322713	SRX322713	NCBI Sequence Read Archive	SRP027383	https://www.ncbi.nlm.nih.gov/sra?term=SRP027383	RNA-seq data analysis	A database for human gliomas on RNA-seq	doi:10.6084/m9.figshare.c.3594560	figshare	doi:10.6084/m9.figshare.c.3594560	http://dx.doi.org/10.6084/m9.figshare.c.3594560	GLIOMASdb, http://cgga.org.cn:9091/gliomasdb
SRS457790	RNA-seq library preparation and sequencing	Illumina HiSeq 2000	SRX322712	SRX322712	NCBI Sequence Read Archive	SRP027383	https://www.ncbi.nlm.nih.gov/sra?term=SRP027383	RNA-seq data analysis	A database for human gliomas on RNA-seq	doi:10.6084/m9.figshare.c.3594560	figshare	doi:10.6084/m9.figshare.c.3594560	http://dx.doi.org/10.6084/m9.figshare.c.3594560	GLIOMASdb, http://cgga.org.cn:9091/gliomasdb
SRS457789	RNA-seq library preparation and sequencing	Illumina HiSeq 2000	SRX322711	SRX322711	NCBI Sequence Read Archive	SRP027383	https://www.ncbi.nlm.nih.gov/sra?term=SRP027383	RNA-seq data analysis	A database for human gliomas on RNA-seq	doi:10.6084/m9.figshare.c.3594560	figshare	doi:10.6084/m9.figshare.c.3594560	http://dx.doi.org/10.6084/m9.figshare.c.3594560	GLIOMASdb, http://cgga.org.cn:9091/gliomasdb
SRS457788	RNA-seq library preparation and sequencing	Illumina HiSeq 2000	SRX322710	SRX322710	NCBI Sequence Read Archive	SRP027383	https://www.ncbi.nlm.nih.gov/sra?term=SRP027383	RNA-seq data analysis	A database for human gliomas on RNA-seq	doi:10.6084/m9.figshare.c.3594560	figshare	doi:10.6084/m9.figshare.c.3594560	http://dx.doi.org/10.6084/m9.figshare.c.3594560	GLIOMASdb, http://cgga.org.cn:9091/gliomasdb
SRS457787	RNA-seq library preparation and sequencing	Illumina HiSeq 2000	SRX322709	SRX322709	NCBI Sequence Read Archive	SRP027383	https://www.ncbi.nlm.nih.gov/sra?term=SRP027383	RNA-seq data analysis	A database for human gliomas on RNA-seq	doi:10.6084/m9.figshare.c.3594560	figshare	doi:10.6084/m9.figshare.c.3594560	http://dx.doi.org/10.6084/m9.figshare.c.3594560	GLIOMASdb, http://cgga.org.cn:9091/gliomasdb
SRS457786	RNA-seq library preparation and sequencing	Illumina HiSeq 2000	SRX322708	SRX322708	NCBI Sequence Read Archive	SRP027383	https://www.ncbi.nlm.nih.gov/sra?term=SRP027383	RNA-seq data analysis	A database for human gliomas on RNA-seq	doi:10.6084/m9.figshare.c.3594560	figshare	doi:10.6084/m9.figshare.c.3594560	http://dx.doi.org/10.6084/m9.figshare.c.3594560	GLIOMASdb, http://cgga.org.cn:9091/gliomasdb
SRS457785	RNA-seq library preparation and sequencing	Illumina HiSeq 2000	SRX322707	SRX322707	NCBI Sequence Read Archive	SRP027383	https://www.ncbi.nlm.nih.gov/sra?term=SRP027383	RNA-seq data analysis	A database for human gliomas on RNA-seq	doi:10.6084/m9.figshare.c.3594560	figshare	doi:10.6084/m9.figshare.c.3594560	http://dx.doi.org/10.6084/m9.figshare.c.3594560	GLIOMASdb, http://cgga.org.cn:9091/gliomasdb
SRS457784	RNA-seq library preparation and sequencing	Illumina HiSeq 2000	SRX322706	SRX322706	NCBI Sequence Read Archive	SRP027383	https://www.ncbi.nlm.nih.gov/sra?term=SRP027383	RNA-seq data analysis	A database for human gliomas on RNA-seq	doi:10.6084/m9.figshare.c.3594560	figshare	doi:10.6084/m9.figshare.c.3594560	http://dx.doi.org/10.6084/m9.figshare.c.3594560	GLIOMASdb, http://cgga.org.cn:9091/gliomasdb
SRS457783	RNA-seq library preparation and sequencing	Illumina HiSeq 2000	SRX322705	SRX322705	NCBI Sequence Read Archive	SRP027383	https://www.ncbi.nlm.nih.gov/sra?term=SRP027383	RNA-seq data analysis	A database for human gliomas on RNA-seq	doi:10.6084/m9.figshare.c.3594560	figshare	doi:10.6084/m9.figshare.c.3594560	http://dx.doi.org/10.6084/m9.figshare.c.3594560	GLIOMASdb, http://cgga.org.cn:9091/gliomasdb
SRS457782	RNA-seq library preparation and sequencing	Illumina HiSeq 2000	SRX322704	SRX322704	NCBI Sequence Read Archive	SRP027383	https://www.ncbi.nlm.nih.gov/sra?term=SRP027383	RNA-seq data analysis	A database for human gliomas on RNA-seq	doi:10.6084/m9.figshare.c.3594560	figshare	doi:10.6084/m9.figshare.c.3594560	http://dx.doi.org/10.6084/m9.figshare.c.3594560	GLIOMASdb, http://cgga.org.cn:9091/gliomasdb
SRS457781	RNA-seq library preparation and sequencing	Illumina HiSeq 2000	SRX322703	SRX322703	NCBI Sequence Read Archive	SRP027383	https://www.ncbi.nlm.nih.gov/sra?term=SRP027383	RNA-seq data analysis	A database for human gliomas on RNA-seq	doi:10.6084/m9.figshare.c.3594560	figshare	doi:10.6084/m9.figshare.c.3594560	http://dx.doi.org/10.6084/m9.figshare.c.3594560	GLIOMASdb, http://cgga.org.cn:9091/gliomasdb
SRS457780	RNA-seq library preparation and sequencing	Illumina HiSeq 2000	SRX322702	SRX322702	NCBI Sequence Read Archive	SRP027383	https://www.ncbi.nlm.nih.gov/sra?term=SRP027383	RNA-seq data analysis	A database for human gliomas on RNA-seq	doi:10.6084/m9.figshare.c.3594560	figshare	doi:10.6084/m9.figshare.c.3594560	http://dx.doi.org/10.6084/m9.figshare.c.3594560	GLIOMASdb, http://cgga.org.cn:9091/gliomasdb
SRS457779	RNA-seq library preparation and sequencing	Illumina HiSeq 2000	SRX322701	SRX322701	NCBI Sequence Read Archive	SRP027383	https://www.ncbi.nlm.nih.gov/sra?term=SRP027383	RNA-seq data analysis	A database for human gliomas on RNA-seq	doi:10.6084/m9.figshare.c.3594560	figshare	doi:10.6084/m9.figshare.c.3594560	http://dx.doi.org/10.6084/m9.figshare.c.3594560	GLIOMASdb, http://cgga.org.cn:9091/gliomasdb
SRS457778	RNA-seq library preparation and sequencing	Illumina HiSeq 2000	SRX322700	SRX322700	NCBI Sequence Read Archive	SRP027383	https://www.ncbi.nlm.nih.gov/sra?term=SRP027383	RNA-seq data analysis	A database for human gliomas on RNA-seq	doi:10.6084/m9.figshare.c.3594560	figshare	doi:10.6084/m9.figshare.c.3594560	http://dx.doi.org/10.6084/m9.figshare.c.3594560	GLIOMASdb, http://cgga.org.cn:9091/gliomasdb
SRS457777	RNA-seq library preparation and sequencing	Illumina HiSeq 2000	SRX322699	SRX322699	NCBI Sequence Read Archive	SRP027383	https://www.ncbi.nlm.nih.gov/sra?term=SRP027383	RNA-seq data analysis	A database for human gliomas on RNA-seq	doi:10.6084/m9.figshare.c.3594560	figshare	doi:10.6084/m9.figshare.c.3594560	http://dx.doi.org/10.6084/m9.figshare.c.3594560	GLIOMASdb, http://cgga.org.cn:9091/gliomasdb
SRS457776	RNA-seq library preparation and sequencing	Illumina HiSeq 2000	SRX322698	SRX322698	NCBI Sequence Read Archive	SRP027383	https://www.ncbi.nlm.nih.gov/sra?term=SRP027383	RNA-seq data analysis	A database for human gliomas on RNA-seq	doi:10.6084/m9.figshare.c.3594560	figshare	doi:10.6084/m9.figshare.c.3594560	http://dx.doi.org/10.6084/m9.figshare.c.3594560	GLIOMASdb, http://cgga.org.cn:9091/gliomasdb
SRS457775	RNA-seq library preparation and sequencing	Illumina HiSeq 2000	SRX322697	SRX322697	NCBI Sequence Read Archive	SRP027383	https://www.ncbi.nlm.nih.gov/sra?term=SRP027383	RNA-seq data analysis	A database for human gliomas on RNA-seq	doi:10.6084/m9.figshare.c.3594560	figshare	doi:10.6084/m9.figshare.c.3594560	http://dx.doi.org/10.6084/m9.figshare.c.3594560	GLIOMASdb, http://cgga.org.cn:9091/gliomasdb
SRS457773	RNA-seq library preparation and sequencing	Illumina HiSeq 2000	SRX322696	SRX322696	NCBI Sequence Read Archive	SRP027383	https://www.ncbi.nlm.nih.gov/sra?term=SRP027383	RNA-seq data analysis	A database for human gliomas on RNA-seq	doi:10.6084/m9.figshare.c.3594560	figshare	doi:10.6084/m9.figshare.c.3594560	http://dx.doi.org/10.6084/m9.figshare.c.3594560	GLIOMASdb, http://cgga.org.cn:9091/gliomasdb
SRS457772	RNA-seq library preparation and sequencing	Illumina HiSeq 2000	SRX322695	SRX322695	NCBI Sequence Read Archive	SRP027383	https://www.ncbi.nlm.nih.gov/sra?term=SRP027383	RNA-seq data analysis	A database for human gliomas on RNA-seq	doi:10.6084/m9.figshare.c.3594560	figshare	doi:10.6084/m9.figshare.c.3594560	http://dx.doi.org/10.6084/m9.figshare.c.3594560	GLIOMASdb, http://cgga.org.cn:9091/gliomasdb
SRS457771	RNA-seq library preparation and sequencing	Illumina HiSeq 2000	SRX322694	SRX322694	NCBI Sequence Read Archive	SRP027383	https://www.ncbi.nlm.nih.gov/sra?term=SRP027383	RNA-seq data analysis	A database for human gliomas on RNA-seq	doi:10.6084/m9.figshare.c.3594560	figshare	doi:10.6084/m9.figshare.c.3594560	http://dx.doi.org/10.6084/m9.figshare.c.3594560	GLIOMASdb, http://cgga.org.cn:9091/gliomasdb
SRS457774	RNA-seq library preparation and sequencing	Illumina HiSeq 2000	SRX322693	SRX322693	NCBI Sequence Read Archive	SRP027383	https://www.ncbi.nlm.nih.gov/sra?term=SRP027383	RNA-seq data analysis	A database for human gliomas on RNA-seq	doi:10.6084/m9.figshare.c.3594560	figshare	doi:10.6084/m9.figshare.c.3594560	http://dx.doi.org/10.6084/m9.figshare.c.3594560	GLIOMASdb, http://cgga.org.cn:9091/gliomasdb
SRS457770	RNA-seq library preparation and sequencing	Illumina HiSeq 2000	SRX322692	SRX322692	NCBI Sequence Read Archive	SRP027383	https://www.ncbi.nlm.nih.gov/sra?term=SRP027383	RNA-seq data analysis	A database for human gliomas on RNA-seq	doi:10.6084/m9.figshare.c.3594560	figshare	doi:10.6084/m9.figshare.c.3594560	http://dx.doi.org/10.6084/m9.figshare.c.3594560	GLIOMASdb, http://cgga.org.cn:9091/gliomasdb
SRS457769	RNA-seq library preparation and sequencing	Illumina HiSeq 2000	SRX322691	SRX322691	NCBI Sequence Read Archive	SRP027383	https://www.ncbi.nlm.nih.gov/sra?term=SRP027383	RNA-seq data analysis	A database for human gliomas on RNA-seq	doi:10.6084/m9.figshare.c.3594560	figshare	doi:10.6084/m9.figshare.c.3594560	http://dx.doi.org/10.6084/m9.figshare.c.3594560	GLIOMASdb, http://cgga.org.cn:9091/gliomasdb
SRS457768	RNA-seq library preparation and sequencing	Illumina HiSeq 2000	SRX322690	SRX322690	NCBI Sequence Read Archive	SRP027383	https://www.ncbi.nlm.nih.gov/sra?term=SRP027383	RNA-seq data analysis	A database for human gliomas on RNA-seq	doi:10.6084/m9.figshare.c.3594560	figshare	doi:10.6084/m9.figshare.c.3594560	http://dx.doi.org/10.6084/m9.figshare.c.3594560	GLIOMASdb, http://cgga.org.cn:9091/gliomasdb
SRS457767	RNA-seq library preparation and sequencing	Illumina HiSeq 2000	SRX322689	SRX322689	NCBI Sequence Read Archive	SRP027383	https://www.ncbi.nlm.nih.gov/sra?term=SRP027383	RNA-seq data analysis	A database for human gliomas on RNA-seq	doi:10.6084/m9.figshare.c.3594560	figshare	doi:10.6084/m9.figshare.c.3594560	http://dx.doi.org/10.6084/m9.figshare.c.3594560	GLIOMASdb, http://cgga.org.cn:9091/gliomasdb
SRS457766	RNA-seq library preparation and sequencing	Illumina HiSeq 2000	SRX322688	SRX322688	NCBI Sequence Read Archive	SRP027383	https://www.ncbi.nlm.nih.gov/sra?term=SRP027383	RNA-seq data analysis	A database for human gliomas on RNA-seq	doi:10.6084/m9.figshare.c.3594560	figshare	doi:10.6084/m9.figshare.c.3594560	http://dx.doi.org/10.6084/m9.figshare.c.3594560	GLIOMASdb, http://cgga.org.cn:9091/gliomasdb
SRS457765	RNA-seq library preparation and sequencing	Illumina HiSeq 2000	SRX322687	SRX322687	NCBI Sequence Read Archive	SRP027383	https://www.ncbi.nlm.nih.gov/sra?term=SRP027383	RNA-seq data analysis	A database for human gliomas on RNA-seq	doi:10.6084/m9.figshare.c.3594560	figshare	doi:10.6084/m9.figshare.c.3594560	http://dx.doi.org/10.6084/m9.figshare.c.3594560	GLIOMASdb, http://cgga.org.cn:9091/gliomasdb
SRS457764	RNA-seq library preparation and sequencing	Illumina HiSeq 2000	SRX322686	SRX322686	NCBI Sequence Read Archive	SRP027383	https://www.ncbi.nlm.nih.gov/sra?term=SRP027383	RNA-seq data analysis	A database for human gliomas on RNA-seq	doi:10.6084/m9.figshare.c.3594560	figshare	doi:10.6084/m9.figshare.c.3594560	http://dx.doi.org/10.6084/m9.figshare.c.3594560	GLIOMASdb, http://cgga.org.cn:9091/gliomasdb
SRS457763	RNA-seq library preparation and sequencing	Illumina HiSeq 2000	SRX322685	SRX322685	NCBI Sequence Read Archive	SRP027383	https://www.ncbi.nlm.nih.gov/sra?term=SRP027383	RNA-seq data analysis	A database for human gliomas on RNA-seq	doi:10.6084/m9.figshare.c.3594560	figshare	doi:10.6084/m9.figshare.c.3594560	http://dx.doi.org/10.6084/m9.figshare.c.3594560	GLIOMASdb, http://cgga.org.cn:9091/gliomasdb
SRS457762	RNA-seq library preparation and sequencing	Illumina HiSeq 2000	SRX322684	SRX322684	NCBI Sequence Read Archive	SRP027383	https://www.ncbi.nlm.nih.gov/sra?term=SRP027383	RNA-seq data analysis	A database for human gliomas on RNA-seq	doi:10.6084/m9.figshare.c.3594560	figshare	doi:10.6084/m9.figshare.c.3594560	http://dx.doi.org/10.6084/m9.figshare.c.3594560	GLIOMASdb, http://cgga.org.cn:9091/gliomasdb
SRS457761	RNA-seq library preparation and sequencing	Illumina HiSeq 2000	SRX322683	SRX322683	NCBI Sequence Read Archive	SRP027383	https://www.ncbi.nlm.nih.gov/sra?term=SRP027383	RNA-seq data analysis	A database for human gliomas on RNA-seq	doi:10.6084/m9.figshare.c.3594560	figshare	doi:10.6084/m9.figshare.c.3594560	http://dx.doi.org/10.6084/m9.figshare.c.3594560	GLIOMASdb, http://cgga.org.cn:9091/gliomasdb
SRS457760	RNA-seq library preparation and sequencing	Illumina HiSeq 2000	SRX322682	SRX322682	NCBI Sequence Read Archive	SRP027383	https://www.ncbi.nlm.nih.gov/sra?term=SRP027383	RNA-seq data analysis	A database for human gliomas on RNA-seq	doi:10.6084/m9.figshare.c.3594560	figshare	doi:10.6084/m9.figshare.c.3594560	http://dx.doi.org/10.6084/m9.figshare.c.3594560	GLIOMASdb, http://cgga.org.cn:9091/gliomasdb
SRS457759	RNA-seq library preparation and sequencing	Illumina HiSeq 2000	SRX322681	SRX322681	NCBI Sequence Read Archive	SRP027383	https://www.ncbi.nlm.nih.gov/sra?term=SRP027383	RNA-seq data analysis	A database for human gliomas on RNA-seq	doi:10.6084/m9.figshare.c.3594560	figshare	doi:10.6084/m9.figshare.c.3594560	http://dx.doi.org/10.6084/m9.figshare.c.3594560	GLIOMASdb, http://cgga.org.cn:9091/gliomasdb
SRS457758	RNA-seq library preparation and sequencing	Illumina HiSeq 2000	SRX322680	SRX322680	NCBI Sequence Read Archive	SRP027383	https://www.ncbi.nlm.nih.gov/sra?term=SRP027383	RNA-seq data analysis	A database for human gliomas on RNA-seq	doi:10.6084/m9.figshare.c.3594560	figshare	doi:10.6084/m9.figshare.c.3594560	http://dx.doi.org/10.6084/m9.figshare.c.3594560	GLIOMASdb, http://cgga.org.cn:9091/gliomasdb
SRS457757	RNA-seq library preparation and sequencing	Illumina HiSeq 2000	SRX322679	SRX322679	NCBI Sequence Read Archive	SRP027383	https://www.ncbi.nlm.nih.gov/sra?term=SRP027383	RNA-seq data analysis	A database for human gliomas on RNA-seq	doi:10.6084/m9.figshare.c.3594560	figshare	doi:10.6084/m9.figshare.c.3594560	http://dx.doi.org/10.6084/m9.figshare.c.3594560	GLIOMASdb, http://cgga.org.cn:9091/gliomasdb
SRS457756	RNA-seq library preparation and sequencing	Illumina HiSeq 2000	SRX322678	SRX322678	NCBI Sequence Read Archive	SRP027383	https://www.ncbi.nlm.nih.gov/sra?term=SRP027383	RNA-seq data analysis	A database for human gliomas on RNA-seq	doi:10.6084/m9.figshare.c.3594560	figshare	doi:10.6084/m9.figshare.c.3594560	http://dx.doi.org/10.6084/m9.figshare.c.3594560	GLIOMASdb, http://cgga.org.cn:9091/gliomasdb
SRS457755	RNA-seq library preparation and sequencing	Illumina HiSeq 2000	SRX322677	SRX322677	NCBI Sequence Read Archive	SRP027383	https://www.ncbi.nlm.nih.gov/sra?term=SRP027383	RNA-seq data analysis	A database for human gliomas on RNA-seq	doi:10.6084/m9.figshare.c.3594560	figshare	doi:10.6084/m9.figshare.c.3594560	http://dx.doi.org/10.6084/m9.figshare.c.3594560	GLIOMASdb, http://cgga.org.cn:9091/gliomasdb
SRS457754	RNA-seq library preparation and sequencing	Illumina HiSeq 2000	SRX322676	SRX322676	NCBI Sequence Read Archive	SRP027383	https://www.ncbi.nlm.nih.gov/sra?term=SRP027383	RNA-seq data analysis	A database for human gliomas on RNA-seq	doi:10.6084/m9.figshare.c.3594560	figshare	doi:10.6084/m9.figshare.c.3594560	http://dx.doi.org/10.6084/m9.figshare.c.3594560	GLIOMASdb, http://cgga.org.cn:9091/gliomasdb
SRS457753	RNA-seq library preparation and sequencing	Illumina HiSeq 2000	SRX322675	SRX322675	NCBI Sequence Read Archive	SRP027383	https://www.ncbi.nlm.nih.gov/sra?term=SRP027383	RNA-seq data analysis	A database for human gliomas on RNA-seq	doi:10.6084/m9.figshare.c.3594560	figshare	doi:10.6084/m9.figshare.c.3594560	http://dx.doi.org/10.6084/m9.figshare.c.3594560	GLIOMASdb, http://cgga.org.cn:9091/gliomasdb
SRS457752	RNA-seq library preparation and sequencing	Illumina HiSeq 2000	SRX322674	SRX322674	NCBI Sequence Read Archive	SRP027383	https://www.ncbi.nlm.nih.gov/sra?term=SRP027383	RNA-seq data analysis	A database for human gliomas on RNA-seq	doi:10.6084/m9.figshare.c.3594560	figshare	doi:10.6084/m9.figshare.c.3594560	http://dx.doi.org/10.6084/m9.figshare.c.3594560	GLIOMASdb, http://cgga.org.cn:9091/gliomasdb
SRS457751	RNA-seq library preparation and sequencing	Illumina HiSeq 2000	SRX322673	SRX322673	NCBI Sequence Read Archive	SRP027383	https://www.ncbi.nlm.nih.gov/sra?term=SRP027383	RNA-seq data analysis	A database for human gliomas on RNA-seq	doi:10.6084/m9.figshare.c.3594560	figshare	doi:10.6084/m9.figshare.c.3594560	http://dx.doi.org/10.6084/m9.figshare.c.3594560	GLIOMASdb, http://cgga.org.cn:9091/gliomasdb
SRS457750	RNA-seq library preparation and sequencing	Illumina HiSeq 2000	SRX322672	SRX322672	NCBI Sequence Read Archive	SRP027383	https://www.ncbi.nlm.nih.gov/sra?term=SRP027383	RNA-seq data analysis	A database for human gliomas on RNA-seq	doi:10.6084/m9.figshare.c.3594560	figshare	doi:10.6084/m9.figshare.c.3594560	http://dx.doi.org/10.6084/m9.figshare.c.3594560	GLIOMASdb, http://cgga.org.cn:9091/gliomasdb
SRS457749	RNA-seq library preparation and sequencing	Illumina HiSeq 2000	SRX322671	SRX322671	NCBI Sequence Read Archive	SRP027383	https://www.ncbi.nlm.nih.gov/sra?term=SRP027383	RNA-seq data analysis	A database for human gliomas on RNA-seq	doi:10.6084/m9.figshare.c.3594560	figshare	doi:10.6084/m9.figshare.c.3594560	http://dx.doi.org/10.6084/m9.figshare.c.3594560	GLIOMASdb, http://cgga.org.cn:9091/gliomasdb
SRS457748	RNA-seq library preparation and sequencing	Illumina HiSeq 2000	SRX322670	SRX322670	NCBI Sequence Read Archive	SRP027383	https://www.ncbi.nlm.nih.gov/sra?term=SRP027383	RNA-seq data analysis	A database for human gliomas on RNA-seq	doi:10.6084/m9.figshare.c.3594560	figshare	doi:10.6084/m9.figshare.c.3594560	http://dx.doi.org/10.6084/m9.figshare.c.3594560	GLIOMASdb, http://cgga.org.cn:9091/gliomasdb
SRS457747	RNA-seq library preparation and sequencing	Illumina HiSeq 2000	SRX322669	SRX322669	NCBI Sequence Read Archive	SRP027383	https://www.ncbi.nlm.nih.gov/sra?term=SRP027383	RNA-seq data analysis	A database for human gliomas on RNA-seq	doi:10.6084/m9.figshare.c.3594560	figshare	doi:10.6084/m9.figshare.c.3594560	http://dx.doi.org/10.6084/m9.figshare.c.3594560	GLIOMASdb, http://cgga.org.cn:9091/gliomasdb
SRS457746	RNA-seq library preparation and sequencing	Illumina HiSeq 2000	SRX322668	SRX322668	NCBI Sequence Read Archive	SRP027383	https://www.ncbi.nlm.nih.gov/sra?term=SRP027383	RNA-seq data analysis	A database for human gliomas on RNA-seq	doi:10.6084/m9.figshare.c.3594560	figshare	doi:10.6084/m9.figshare.c.3594560	http://dx.doi.org/10.6084/m9.figshare.c.3594560	GLIOMASdb, http://cgga.org.cn:9091/gliomasdb
SRS457745	RNA-seq library preparation and sequencing	Illumina HiSeq 2000	SRX322667	SRX322667	NCBI Sequence Read Archive	SRP027383	https://www.ncbi.nlm.nih.gov/sra?term=SRP027383	RNA-seq data analysis	A database for human gliomas on RNA-seq	doi:10.6084/m9.figshare.c.3594560	figshare	doi:10.6084/m9.figshare.c.3594560	http://dx.doi.org/10.6084/m9.figshare.c.3594560	GLIOMASdb, http://cgga.org.cn:9091/gliomasdb
SRS457744	RNA-seq library preparation and sequencing	Illumina HiSeq 2000	SRX322666	SRX322666	NCBI Sequence Read Archive	SRP027383	https://www.ncbi.nlm.nih.gov/sra?term=SRP027383	RNA-seq data analysis	A database for human gliomas on RNA-seq	doi:10.6084/m9.figshare.c.3594560	figshare	doi:10.6084/m9.figshare.c.3594560	http://dx.doi.org/10.6084/m9.figshare.c.3594560	GLIOMASdb, http://cgga.org.cn:9091/gliomasdb
SRS457743	RNA-seq library preparation and sequencing	Illumina HiSeq 2000	SRX322665	SRX322665	NCBI Sequence Read Archive	SRP027383	https://www.ncbi.nlm.nih.gov/sra?term=SRP027383	RNA-seq data analysis	A database for human gliomas on RNA-seq	doi:10.6084/m9.figshare.c.3594560	figshare	doi:10.6084/m9.figshare.c.3594560	http://dx.doi.org/10.6084/m9.figshare.c.3594560	GLIOMASdb, http://cgga.org.cn:9091/gliomasdb
SRS457742	RNA-seq library preparation and sequencing	Illumina HiSeq 2000	SRX322664	SRX322664	NCBI Sequence Read Archive	SRP027383	https://www.ncbi.nlm.nih.gov/sra?term=SRP027383	RNA-seq data analysis	A database for human gliomas on RNA-seq	doi:10.6084/m9.figshare.c.3594560	figshare	doi:10.6084/m9.figshare.c.3594560	http://dx.doi.org/10.6084/m9.figshare.c.3594560	GLIOMASdb, http://cgga.org.cn:9091/gliomasdb
SRS457741	RNA-seq library preparation and sequencing	Illumina HiSeq 2000	SRX322663	SRX322663	NCBI Sequence Read Archive	SRP027383	https://www.ncbi.nlm.nih.gov/sra?term=SRP027383	RNA-seq data analysis	A database for human gliomas on RNA-seq	doi:10.6084/m9.figshare.c.3594560	figshare	doi:10.6084/m9.figshare.c.3594560	http://dx.doi.org/10.6084/m9.figshare.c.3594560	GLIOMASdb, http://cgga.org.cn:9091/gliomasdb
SRS457740	RNA-seq library preparation and sequencing	Illumina HiSeq 2000	SRX322662	SRX322662	NCBI Sequence Read Archive	SRP027383	https://www.ncbi.nlm.nih.gov/sra?term=SRP027383	RNA-seq data analysis	A database for human gliomas on RNA-seq	doi:10.6084/m9.figshare.c.3594560	figshare	doi:10.6084/m9.figshare.c.3594560	http://dx.doi.org/10.6084/m9.figshare.c.3594560	GLIOMASdb, http://cgga.org.cn:9091/gliomasdb
SRS457739	RNA-seq library preparation and sequencing	Illumina HiSeq 2000	SRX322661	SRX322661	NCBI Sequence Read Archive	SRP027383	https://www.ncbi.nlm.nih.gov/sra?term=SRP027383	RNA-seq data analysis	A database for human gliomas on RNA-seq	doi:10.6084/m9.figshare.c.3594560	figshare	doi:10.6084/m9.figshare.c.3594560	http://dx.doi.org/10.6084/m9.figshare.c.3594560	GLIOMASdb, http://cgga.org.cn:9091/gliomasdb
SRS457738	RNA-seq library preparation and sequencing	Illumina HiSeq 2000	SRX322660	SRX322660	NCBI Sequence Read Archive	SRP027383	https://www.ncbi.nlm.nih.gov/sra?term=SRP027383	RNA-seq data analysis	A database for human gliomas on RNA-seq	doi:10.6084/m9.figshare.c.3594560	figshare	doi:10.6084/m9.figshare.c.3594560	http://dx.doi.org/10.6084/m9.figshare.c.3594560	GLIOMASdb, http://cgga.org.cn:9091/gliomasdb
SRS457737	RNA-seq library preparation and sequencing	Illumina HiSeq 2000	SRX322659	SRX322659	NCBI Sequence Read Archive	SRP027383	https://www.ncbi.nlm.nih.gov/sra?term=SRP027383	RNA-seq data analysis	A database for human gliomas on RNA-seq	doi:10.6084/m9.figshare.c.3594560	figshare	doi:10.6084/m9.figshare.c.3594560	http://dx.doi.org/10.6084/m9.figshare.c.3594560	GLIOMASdb, http://cgga.org.cn:9091/gliomasdb
SRS457736	RNA-seq library preparation and sequencing	Illumina HiSeq 2000	SRX322658	SRX322658	NCBI Sequence Read Archive	SRP027383	https://www.ncbi.nlm.nih.gov/sra?term=SRP027383	RNA-seq data analysis	A database for human gliomas on RNA-seq	doi:10.6084/m9.figshare.c.3594560	figshare	doi:10.6084/m9.figshare.c.3594560	http://dx.doi.org/10.6084/m9.figshare.c.3594560	GLIOMASdb, http://cgga.org.cn:9091/gliomasdb
SRS457734	RNA-seq library preparation and sequencing	Illumina HiSeq 2000	SRX322657	SRX322657	NCBI Sequence Read Archive	SRP027383	https://www.ncbi.nlm.nih.gov/sra?term=SRP027383	RNA-seq data analysis	A database for human gliomas on RNA-seq	doi:10.6084/m9.figshare.c.3594560	figshare	doi:10.6084/m9.figshare.c.3594560	http://dx.doi.org/10.6084/m9.figshare.c.3594560	GLIOMASdb, http://cgga.org.cn:9091/gliomasdb
SRS457735	RNA-seq library preparation and sequencing	Illumina HiSeq 2000	SRX322656	SRX322656	NCBI Sequence Read Archive	SRP027383	https://www.ncbi.nlm.nih.gov/sra?term=SRP027383	RNA-seq data analysis	A database for human gliomas on RNA-seq	doi:10.6084/m9.figshare.c.3594560	figshare	doi:10.6084/m9.figshare.c.3594560	http://dx.doi.org/10.6084/m9.figshare.c.3594560	GLIOMASdb, http://cgga.org.cn:9091/gliomasdb
SRS457733	RNA-seq library preparation and sequencing	Illumina HiSeq 2000	SRX322655	SRX322655	NCBI Sequence Read Archive	SRP027383	https://www.ncbi.nlm.nih.gov/sra?term=SRP027383	RNA-seq data analysis	A database for human gliomas on RNA-seq	doi:10.6084/m9.figshare.c.3594560	figshare	doi:10.6084/m9.figshare.c.3594560	http://dx.doi.org/10.6084/m9.figshare.c.3594560	GLIOMASdb, http://cgga.org.cn:9091/gliomasdb
SRS457732	RNA-seq library preparation and sequencing	Illumina HiSeq 2000	SRX322654	SRX322654	NCBI Sequence Read Archive	SRP027383	https://www.ncbi.nlm.nih.gov/sra?term=SRP027383	RNA-seq data analysis	A database for human gliomas on RNA-seq	doi:10.6084/m9.figshare.c.3594560	figshare	doi:10.6084/m9.figshare.c.3594560	http://dx.doi.org/10.6084/m9.figshare.c.3594560	GLIOMASdb, http://cgga.org.cn:9091/gliomasdb
SRS457731	RNA-seq library preparation and sequencing	Illumina HiSeq 2000	SRX322653	SRX322653	NCBI Sequence Read Archive	SRP027383	https://www.ncbi.nlm.nih.gov/sra?term=SRP027383	RNA-seq data analysis	A database for human gliomas on RNA-seq	doi:10.6084/m9.figshare.c.3594560	figshare	doi:10.6084/m9.figshare.c.3594560	http://dx.doi.org/10.6084/m9.figshare.c.3594560	GLIOMASdb, http://cgga.org.cn:9091/gliomasdb
SRS457730	RNA-seq library preparation and sequencing	Illumina HiSeq 2000	SRX322652	SRX322652	NCBI Sequence Read Archive	SRP027383	https://www.ncbi.nlm.nih.gov/sra?term=SRP027383	RNA-seq data analysis	A database for human gliomas on RNA-seq	doi:10.6084/m9.figshare.c.3594560	figshare	doi:10.6084/m9.figshare.c.3594560	http://dx.doi.org/10.6084/m9.figshare.c.3594560	GLIOMASdb, http://cgga.org.cn:9091/gliomasdb
SRS457729	RNA-seq library preparation and sequencing	Illumina HiSeq 2000	SRX322651	SRX322651	NCBI Sequence Read Archive	SRP027383	https://www.ncbi.nlm.nih.gov/sra?term=SRP027383	RNA-seq data analysis	A database for human gliomas on RNA-seq	doi:10.6084/m9.figshare.c.3594560	figshare	doi:10.6084/m9.figshare.c.3594560	http://dx.doi.org/10.6084/m9.figshare.c.3594560	GLIOMASdb, http://cgga.org.cn:9091/gliomasdb
SRS457728	RNA-seq library preparation and sequencing	Illumina HiSeq 2000	SRX322650	SRX322650	NCBI Sequence Read Archive	SRP027383	https://www.ncbi.nlm.nih.gov/sra?term=SRP027383	RNA-seq data analysis	A database for human gliomas on RNA-seq	doi:10.6084/m9.figshare.c.3594560	figshare	doi:10.6084/m9.figshare.c.3594560	http://dx.doi.org/10.6084/m9.figshare.c.3594560	GLIOMASdb, http://cgga.org.cn:9091/gliomasdb
SRS457727	RNA-seq library preparation and sequencing	Illumina HiSeq 2000	SRX322649	SRX322649	NCBI Sequence Read Archive	SRP027383	https://www.ncbi.nlm.nih.gov/sra?term=SRP027383	RNA-seq data analysis	A database for human gliomas on RNA-seq	doi:10.6084/m9.figshare.c.3594560	figshare	doi:10.6084/m9.figshare.c.3594560	http://dx.doi.org/10.6084/m9.figshare.c.3594560	GLIOMASdb, http://cgga.org.cn:9091/gliomasdb
SRS457726	RNA-seq library preparation and sequencing	Illumina HiSeq 2000	SRX322648	SRX322648	NCBI Sequence Read Archive	SRP027383	https://www.ncbi.nlm.nih.gov/sra?term=SRP027383	RNA-seq data analysis	A database for human gliomas on RNA-seq	doi:10.6084/m9.figshare.c.3594560	figshare	doi:10.6084/m9.figshare.c.3594560	http://dx.doi.org/10.6084/m9.figshare.c.3594560	GLIOMASdb, http://cgga.org.cn:9091/gliomasdb
SRS457725	RNA-seq library preparation and sequencing	Illumina HiSeq 2000	SRX322647	SRX322647	NCBI Sequence Read Archive	SRP027383	https://www.ncbi.nlm.nih.gov/sra?term=SRP027383	RNA-seq data analysis	A database for human gliomas on RNA-seq	doi:10.6084/m9.figshare.c.3594560	figshare	doi:10.6084/m9.figshare.c.3594560	http://dx.doi.org/10.6084/m9.figshare.c.3594560	GLIOMASdb, http://cgga.org.cn:9091/gliomasdb
SRS457724	RNA-seq library preparation and sequencing	Illumina HiSeq 2000	SRX322646	SRX322646	NCBI Sequence Read Archive	SRP027383	https://www.ncbi.nlm.nih.gov/sra?term=SRP027383	RNA-seq data analysis	A database for human gliomas on RNA-seq	doi:10.6084/m9.figshare.c.3594560	figshare	doi:10.6084/m9.figshare.c.3594560	http://dx.doi.org/10.6084/m9.figshare.c.3594560	GLIOMASdb, http://cgga.org.cn:9091/gliomasdb
SRS457723	RNA-seq library preparation and sequencing	Illumina HiSeq 2000	SRX322645	SRX322645	NCBI Sequence Read Archive	SRP027383	https://www.ncbi.nlm.nih.gov/sra?term=SRP027383	RNA-seq data analysis	A database for human gliomas on RNA-seq	doi:10.6084/m9.figshare.c.3594560	figshare	doi:10.6084/m9.figshare.c.3594560	http://dx.doi.org/10.6084/m9.figshare.c.3594560	GLIOMASdb, http://cgga.org.cn:9091/gliomasdb
SRS457722	RNA-seq library preparation and sequencing	Illumina HiSeq 2000	SRX322644	SRX322644	NCBI Sequence Read Archive	SRP027383	https://www.ncbi.nlm.nih.gov/sra?term=SRP027383	RNA-seq data analysis	A database for human gliomas on RNA-seq	doi:10.6084/m9.figshare.c.3594560	figshare	doi:10.6084/m9.figshare.c.3594560	http://dx.doi.org/10.6084/m9.figshare.c.3594560	GLIOMASdb, http://cgga.org.cn:9091/gliomasdb
SRS457721	RNA-seq library preparation and sequencing	Illumina HiSeq 2000	SRX322643	SRX322643	NCBI Sequence Read Archive	SRP027383	https://www.ncbi.nlm.nih.gov/sra?term=SRP027383	RNA-seq data analysis	A database for human gliomas on RNA-seq	doi:10.6084/m9.figshare.c.3594560	figshare	doi:10.6084/m9.figshare.c.3594560	http://dx.doi.org/10.6084/m9.figshare.c.3594560	GLIOMASdb, http://cgga.org.cn:9091/gliomasdb
SRS457720	RNA-seq library preparation and sequencing	Illumina HiSeq 2000	SRX322642	SRX322642	NCBI Sequence Read Archive	SRP027383	https://www.ncbi.nlm.nih.gov/sra?term=SRP027383	RNA-seq data analysis	A database for human gliomas on RNA-seq	doi:10.6084/m9.figshare.c.3594560	figshare	doi:10.6084/m9.figshare.c.3594560	http://dx.doi.org/10.6084/m9.figshare.c.3594560	GLIOMASdb, http://cgga.org.cn:9091/gliomasdb
SRS457719	RNA-seq library preparation and sequencing	Illumina HiSeq 2000	SRX322641	SRX322641	NCBI Sequence Read Archive	SRP027383	https://www.ncbi.nlm.nih.gov/sra?term=SRP027383	RNA-seq data analysis	A database for human gliomas on RNA-seq	doi:10.6084/m9.figshare.c.3594560	figshare	doi:10.6084/m9.figshare.c.3594560	http://dx.doi.org/10.6084/m9.figshare.c.3594560	GLIOMASdb, http://cgga.org.cn:9091/gliomasdb
SRS457718	RNA-seq library preparation and sequencing	Illumina HiSeq 2000	SRX322640	SRX322640	NCBI Sequence Read Archive	SRP027383	https://www.ncbi.nlm.nih.gov/sra?term=SRP027383	RNA-seq data analysis	A database for human gliomas on RNA-seq	doi:10.6084/m9.figshare.c.3594560	figshare	doi:10.6084/m9.figshare.c.3594560	http://dx.doi.org/10.6084/m9.figshare.c.3594560	GLIOMASdb, http://cgga.org.cn:9091/gliomasdb
SRS457717	RNA-seq library preparation and sequencing	Illumina HiSeq 2000	SRX322639	SRX322639	NCBI Sequence Read Archive	SRP027383	https://www.ncbi.nlm.nih.gov/sra?term=SRP027383	RNA-seq data analysis	A database for human gliomas on RNA-seq	doi:10.6084/m9.figshare.c.3594560	figshare	doi:10.6084/m9.figshare.c.3594560	http://dx.doi.org/10.6084/m9.figshare.c.3594560	GLIOMASdb, http://cgga.org.cn:9091/gliomasdb
SRS457716	RNA-seq library preparation and sequencing	Illumina HiSeq 2000	SRX322638	SRX322638	NCBI Sequence Read Archive	SRP027383	https://www.ncbi.nlm.nih.gov/sra?term=SRP027383	RNA-seq data analysis	A database for human gliomas on RNA-seq	doi:10.6084/m9.figshare.c.3594560	figshare	doi:10.6084/m9.figshare.c.3594560	http://dx.doi.org/10.6084/m9.figshare.c.3594560	GLIOMASdb, http://cgga.org.cn:9091/gliomasdb
SRS457715	RNA-seq library preparation and sequencing	Illumina HiSeq 2000	SRX322637	SRX322637	NCBI Sequence Read Archive	SRP027383	https://www.ncbi.nlm.nih.gov/sra?term=SRP027383	RNA-seq data analysis	A database for human gliomas on RNA-seq	doi:10.6084/m9.figshare.c.3594560	figshare	doi:10.6084/m9.figshare.c.3594560	http://dx.doi.org/10.6084/m9.figshare.c.3594560	GLIOMASdb, http://cgga.org.cn:9091/gliomasdb
SRS457714	RNA-seq library preparation and sequencing	Illumina HiSeq 2000	SRX322636	SRX322636	NCBI Sequence Read Archive	SRP027383	https://www.ncbi.nlm.nih.gov/sra?term=SRP027383	RNA-seq data analysis	A database for human gliomas on RNA-seq	doi:10.6084/m9.figshare.c.3594560	figshare	doi:10.6084/m9.figshare.c.3594560	http://dx.doi.org/10.6084/m9.figshare.c.3594560	GLIOMASdb, http://cgga.org.cn:9091/gliomasdb
SRS457712	RNA-seq library preparation and sequencing	Illumina HiSeq 2000	SRX322635	SRX322635	NCBI Sequence Read Archive	SRP027383	https://www.ncbi.nlm.nih.gov/sra?term=SRP027383	RNA-seq data analysis	A database for human gliomas on RNA-seq	doi:10.6084/m9.figshare.c.3594560	figshare	doi:10.6084/m9.figshare.c.3594560	http://dx.doi.org/10.6084/m9.figshare.c.3594560	GLIOMASdb, http://cgga.org.cn:9091/gliomasdb
SRS457713	RNA-seq library preparation and sequencing	Illumina HiSeq 2000	SRX322634	SRX322634	NCBI Sequence Read Archive	SRP027383	https://www.ncbi.nlm.nih.gov/sra?term=SRP027383	RNA-seq data analysis	A database for human gliomas on RNA-seq	doi:10.6084/m9.figshare.c.3594560	figshare	doi:10.6084/m9.figshare.c.3594560	http://dx.doi.org/10.6084/m9.figshare.c.3594560	GLIOMASdb, http://cgga.org.cn:9091/gliomasdb
SRS457711	RNA-seq library preparation and sequencing	Illumina HiSeq 2000	SRX322633	SRX322633	NCBI Sequence Read Archive	SRP027383	https://www.ncbi.nlm.nih.gov/sra?term=SRP027383	RNA-seq data analysis	A database for human gliomas on RNA-seq	doi:10.6084/m9.figshare.c.3594560	figshare	doi:10.6084/m9.figshare.c.3594560	http://dx.doi.org/10.6084/m9.figshare.c.3594560	GLIOMASdb, http://cgga.org.cn:9091/gliomasdb
SRS457710	RNA-seq library preparation and sequencing	Illumina HiSeq 2000	SRX322632	SRX322632	NCBI Sequence Read Archive	SRP027383	https://www.ncbi.nlm.nih.gov/sra?term=SRP027383	RNA-seq data analysis	A database for human gliomas on RNA-seq	doi:10.6084/m9.figshare.c.3594560	figshare	doi:10.6084/m9.figshare.c.3594560	http://dx.doi.org/10.6084/m9.figshare.c.3594560	GLIOMASdb, http://cgga.org.cn:9091/gliomasdb
SRS457709	RNA-seq library preparation and sequencing	Illumina HiSeq 2000	SRX322631	SRX322631	NCBI Sequence Read Archive	SRP027383	https://www.ncbi.nlm.nih.gov/sra?term=SRP027383	RNA-seq data analysis	A database for human gliomas on RNA-seq	doi:10.6084/m9.figshare.c.3594560	figshare	doi:10.6084/m9.figshare.c.3594560	http://dx.doi.org/10.6084/m9.figshare.c.3594560	GLIOMASdb, http://cgga.org.cn:9091/gliomasdb
SRS457708	RNA-seq library preparation and sequencing	Illumina HiSeq 2000	SRX322630	SRX322630	NCBI Sequence Read Archive	SRP027383	https://www.ncbi.nlm.nih.gov/sra?term=SRP027383	RNA-seq data analysis	A database for human gliomas on RNA-seq	doi:10.6084/m9.figshare.c.3594560	figshare	doi:10.6084/m9.figshare.c.3594560	http://dx.doi.org/10.6084/m9.figshare.c.3594560	GLIOMASdb, http://cgga.org.cn:9091/gliomasdb
SRS457707	RNA-seq library preparation and sequencing	Illumina HiSeq 2000	SRX322629	SRX322629	NCBI Sequence Read Archive	SRP027383	https://www.ncbi.nlm.nih.gov/sra?term=SRP027383	RNA-seq data analysis	A database for human gliomas on RNA-seq	doi:10.6084/m9.figshare.c.3594560	figshare	doi:10.6084/m9.figshare.c.3594560	http://dx.doi.org/10.6084/m9.figshare.c.3594560	GLIOMASdb, http://cgga.org.cn:9091/gliomasdb
SRS457706	RNA-seq library preparation and sequencing	Illumina HiSeq 2000	SRX322628	SRX322628	NCBI Sequence Read Archive	SRP027383	https://www.ncbi.nlm.nih.gov/sra?term=SRP027383	RNA-seq data analysis	A database for human gliomas on RNA-seq	doi:10.6084/m9.figshare.c.3594560	figshare	doi:10.6084/m9.figshare.c.3594560	http://dx.doi.org/10.6084/m9.figshare.c.3594560	GLIOMASdb, http://cgga.org.cn:9091/gliomasdb
SRS457705	RNA-seq library preparation and sequencing	Illumina HiSeq 2000	SRX322627	SRX322627	NCBI Sequence Read Archive	SRP027383	https://www.ncbi.nlm.nih.gov/sra?term=SRP027383	RNA-seq data analysis	A database for human gliomas on RNA-seq	doi:10.6084/m9.figshare.c.3594560	figshare	doi:10.6084/m9.figshare.c.3594560	http://dx.doi.org/10.6084/m9.figshare.c.3594560	GLIOMASdb, http://cgga.org.cn:9091/gliomasdb
SRS457704	RNA-seq library preparation and sequencing	Illumina HiSeq 2000	SRX322626	SRX322626	NCBI Sequence Read Archive	SRP027383	https://www.ncbi.nlm.nih.gov/sra?term=SRP027383	RNA-seq data analysis	A database for human gliomas on RNA-seq	doi:10.6084/m9.figshare.c.3594560	figshare	doi:10.6084/m9.figshare.c.3594560	http://dx.doi.org/10.6084/m9.figshare.c.3594560	GLIOMASdb, http://cgga.org.cn:9091/gliomasdb
SRS457702	RNA-seq library preparation and sequencing	Illumina HiSeq 2000	SRX322625	SRX322625	NCBI Sequence Read Archive	SRP027383	https://www.ncbi.nlm.nih.gov/sra?term=SRP027383	RNA-seq data analysis	A database for human gliomas on RNA-seq	doi:10.6084/m9.figshare.c.3594560	figshare	doi:10.6084/m9.figshare.c.3594560	http://dx.doi.org/10.6084/m9.figshare.c.3594560	GLIOMASdb, http://cgga.org.cn:9091/gliomasdb
SRS457703	RNA-seq library preparation and sequencing	Illumina HiSeq 2000	SRX322624	SRX322624	NCBI Sequence Read Archive	SRP027383	https://www.ncbi.nlm.nih.gov/sra?term=SRP027383	RNA-seq data analysis	A database for human gliomas on RNA-seq	doi:10.6084/m9.figshare.c.3594560	figshare	doi:10.6084/m9.figshare.c.3594560	http://dx.doi.org/10.6084/m9.figshare.c.3594560	GLIOMASdb, http://cgga.org.cn:9091/gliomasdb
SRS457701	RNA-seq library preparation and sequencing	Illumina HiSeq 2000	SRX322623	SRX322623	NCBI Sequence Read Archive	SRP027383	https://www.ncbi.nlm.nih.gov/sra?term=SRP027383	RNA-seq data analysis	A database for human gliomas on RNA-seq	doi:10.6084/m9.figshare.c.3594560	figshare	doi:10.6084/m9.figshare.c.3594560	http://dx.doi.org/10.6084/m9.figshare.c.3594560	GLIOMASdb, http://cgga.org.cn:9091/gliomasdb
SRS457700	RNA-seq library preparation and sequencing	Illumina HiSeq 2000	SRX322622	SRX322622	NCBI Sequence Read Archive	SRP027383	https://www.ncbi.nlm.nih.gov/sra?term=SRP027383	RNA-seq data analysis	A database for human gliomas on RNA-seq	doi:10.6084/m9.figshare.c.3594560	figshare	doi:10.6084/m9.figshare.c.3594560	http://dx.doi.org/10.6084/m9.figshare.c.3594560	GLIOMASdb, http://cgga.org.cn:9091/gliomasdb
SRS457699	RNA-seq library preparation and sequencing	Illumina HiSeq 2000	SRX322621	SRX322621	NCBI Sequence Read Archive	SRP027383	https://www.ncbi.nlm.nih.gov/sra?term=SRP027383	RNA-seq data analysis	A database for human gliomas on RNA-seq	doi:10.6084/m9.figshare.c.3594560	figshare	doi:10.6084/m9.figshare.c.3594560	http://dx.doi.org/10.6084/m9.figshare.c.3594560	GLIOMASdb, http://cgga.org.cn:9091/gliomasdb
SRS457698	RNA-seq library preparation and sequencing	Illumina HiSeq 2000	SRX322620	SRX322620	NCBI Sequence Read Archive	SRP027383	https://www.ncbi.nlm.nih.gov/sra?term=SRP027383	RNA-seq data analysis	A database for human gliomas on RNA-seq	doi:10.6084/m9.figshare.c.3594560	figshare	doi:10.6084/m9.figshare.c.3594560	http://dx.doi.org/10.6084/m9.figshare.c.3594560	GLIOMASdb, http://cgga.org.cn:9091/gliomasdb
SRS457697	RNA-seq library preparation and sequencing	Illumina HiSeq 2000	SRX322619	SRX322619	NCBI Sequence Read Archive	SRP027383	https://www.ncbi.nlm.nih.gov/sra?term=SRP027383	RNA-seq data analysis	A database for human gliomas on RNA-seq	doi:10.6084/m9.figshare.c.3594560	figshare	doi:10.6084/m9.figshare.c.3594560	http://dx.doi.org/10.6084/m9.figshare.c.3594560	GLIOMASdb, http://cgga.org.cn:9091/gliomasdb
SRS457696	RNA-seq library preparation and sequencing	Illumina HiSeq 2000	SRX322618	SRX322618	NCBI Sequence Read Archive	SRP027383	https://www.ncbi.nlm.nih.gov/sra?term=SRP027383	RNA-seq data analysis	A database for human gliomas on RNA-seq	doi:10.6084/m9.figshare.c.3594560	figshare	doi:10.6084/m9.figshare.c.3594560	http://dx.doi.org/10.6084/m9.figshare.c.3594560	GLIOMASdb, http://cgga.org.cn:9091/gliomasdb
SRS457695	RNA-seq library preparation and sequencing	Illumina HiSeq 2000	SRX322617	SRX322617	NCBI Sequence Read Archive	SRP027383	https://www.ncbi.nlm.nih.gov/sra?term=SRP027383	RNA-seq data analysis	A database for human gliomas on RNA-seq	doi:10.6084/m9.figshare.c.3594560	figshare	doi:10.6084/m9.figshare.c.3594560	http://dx.doi.org/10.6084/m9.figshare.c.3594560	GLIOMASdb, http://cgga.org.cn:9091/gliomasdb
SRS457694	RNA-seq library preparation and sequencing	Illumina HiSeq 2000	SRX322616	SRX322616	NCBI Sequence Read Archive	SRP027383	https://www.ncbi.nlm.nih.gov/sra?term=SRP027383	RNA-seq data analysis	A database for human gliomas on RNA-seq	doi:10.6084/m9.figshare.c.3594560	figshare	doi:10.6084/m9.figshare.c.3594560	http://dx.doi.org/10.6084/m9.figshare.c.3594560	GLIOMASdb, http://cgga.org.cn:9091/gliomasdb
SRS457693	RNA-seq library preparation and sequencing	Illumina HiSeq 2000	SRX322615	SRX322615	NCBI Sequence Read Archive	SRP027383	https://www.ncbi.nlm.nih.gov/sra?term=SRP027383	RNA-seq data analysis	A database for human gliomas on RNA-seq	doi:10.6084/m9.figshare.c.3594560	figshare	doi:10.6084/m9.figshare.c.3594560	http://dx.doi.org/10.6084/m9.figshare.c.3594560	GLIOMASdb, http://cgga.org.cn:9091/gliomasdb
SRS457692	RNA-seq library preparation and sequencing	Illumina HiSeq 2000	SRX322614	SRX322614	NCBI Sequence Read Archive	SRP027383	https://www.ncbi.nlm.nih.gov/sra?term=SRP027383	RNA-seq data analysis	A database for human gliomas on RNA-seq	doi:10.6084/m9.figshare.c.3594560	figshare	doi:10.6084/m9.figshare.c.3594560	http://dx.doi.org/10.6084/m9.figshare.c.3594560	GLIOMASdb, http://cgga.org.cn:9091/gliomasdb
SRS457691	RNA-seq library preparation and sequencing	Illumina HiSeq 2000	SRX322613	SRX322613	NCBI Sequence Read Archive	SRP027383	https://www.ncbi.nlm.nih.gov/sra?term=SRP027383	RNA-seq data analysis	A database for human gliomas on RNA-seq	doi:10.6084/m9.figshare.c.3594560	figshare	doi:10.6084/m9.figshare.c.3594560	http://dx.doi.org/10.6084/m9.figshare.c.3594560	GLIOMASdb, http://cgga.org.cn:9091/gliomasdb
SRS457690	RNA-seq library preparation and sequencing	Illumina HiSeq 2000	SRX322612	SRX322612	NCBI Sequence Read Archive	SRP027383	https://www.ncbi.nlm.nih.gov/sra?term=SRP027383	RNA-seq data analysis	A database for human gliomas on RNA-seq	doi:10.6084/m9.figshare.c.3594560	figshare	doi:10.6084/m9.figshare.c.3594560	http://dx.doi.org/10.6084/m9.figshare.c.3594560	GLIOMASdb, http://cgga.org.cn:9091/gliomasdb
SRS457689	RNA-seq library preparation and sequencing	Illumina HiSeq 2000	SRX322611	SRX322611	NCBI Sequence Read Archive	SRP027383	https://www.ncbi.nlm.nih.gov/sra?term=SRP027383	RNA-seq data analysis	A database for human gliomas on RNA-seq	doi:10.6084/m9.figshare.c.3594560	figshare	doi:10.6084/m9.figshare.c.3594560	http://dx.doi.org/10.6084/m9.figshare.c.3594560	GLIOMASdb, http://cgga.org.cn:9091/gliomasdb
SRS457688	RNA-seq library preparation and sequencing	Illumina HiSeq 2000	SRX322610	SRX322610	NCBI Sequence Read Archive	SRP027383	https://www.ncbi.nlm.nih.gov/sra?term=SRP027383	RNA-seq data analysis	A database for human gliomas on RNA-seq	doi:10.6084/m9.figshare.c.3594560	figshare	doi:10.6084/m9.figshare.c.3594560	http://dx.doi.org/10.6084/m9.figshare.c.3594560	GLIOMASdb, http://cgga.org.cn:9091/gliomasdb
SRS457687	RNA-seq library preparation and sequencing	Illumina HiSeq 2000	SRX322609	SRX322609	NCBI Sequence Read Archive	SRP027383	https://www.ncbi.nlm.nih.gov/sra?term=SRP027383	RNA-seq data analysis	A database for human gliomas on RNA-seq	doi:10.6084/m9.figshare.c.3594560	figshare	doi:10.6084/m9.figshare.c.3594560	http://dx.doi.org/10.6084/m9.figshare.c.3594560	GLIOMASdb, http://cgga.org.cn:9091/gliomasdb
SRS457686	RNA-seq library preparation and sequencing	Illumina HiSeq 2000	SRX322608	SRX322608	NCBI Sequence Read Archive	SRP027383	https://www.ncbi.nlm.nih.gov/sra?term=SRP027383	RNA-seq data analysis	A database for human gliomas on RNA-seq	doi:10.6084/m9.figshare.c.3594560	figshare	doi:10.6084/m9.figshare.c.3594560	http://dx.doi.org/10.6084/m9.figshare.c.3594560	GLIOMASdb, http://cgga.org.cn:9091/gliomasdb
SRS457685	RNA-seq library preparation and sequencing	Illumina HiSeq 2000	SRX322607	SRX322607	NCBI Sequence Read Archive	SRP027383	https://www.ncbi.nlm.nih.gov/sra?term=SRP027383	RNA-seq data analysis	A database for human gliomas on RNA-seq	doi:10.6084/m9.figshare.c.3594560	figshare	doi:10.6084/m9.figshare.c.3594560	http://dx.doi.org/10.6084/m9.figshare.c.3594560	GLIOMASdb, http://cgga.org.cn:9091/gliomasdb
SRS457684	RNA-seq library preparation and sequencing	Illumina HiSeq 2000	SRX322606	SRX322606	NCBI Sequence Read Archive	SRP027383	https://www.ncbi.nlm.nih.gov/sra?term=SRP027383	RNA-seq data analysis	A database for human gliomas on RNA-seq	doi:10.6084/m9.figshare.c.3594560	figshare	doi:10.6084/m9.figshare.c.3594560	http://dx.doi.org/10.6084/m9.figshare.c.3594560	GLIOMASdb, http://cgga.org.cn:9091/gliomasdb
SRS457683	RNA-seq library preparation and sequencing	Illumina HiSeq 2000	SRX322605	SRX322605	NCBI Sequence Read Archive	SRP027383	https://www.ncbi.nlm.nih.gov/sra?term=SRP027383	RNA-seq data analysis	A database for human gliomas on RNA-seq	doi:10.6084/m9.figshare.c.3594560	figshare	doi:10.6084/m9.figshare.c.3594560	http://dx.doi.org/10.6084/m9.figshare.c.3594560	GLIOMASdb, http://cgga.org.cn:9091/gliomasdb
SRS457682	RNA-seq library preparation and sequencing	Illumina HiSeq 2000	SRX322604	SRX322604	NCBI Sequence Read Archive	SRP027383	https://www.ncbi.nlm.nih.gov/sra?term=SRP027383	RNA-seq data analysis	A database for human gliomas on RNA-seq	doi:10.6084/m9.figshare.c.3594560	figshare	doi:10.6084/m9.figshare.c.3594560	http://dx.doi.org/10.6084/m9.figshare.c.3594560	GLIOMASdb, http://cgga.org.cn:9091/gliomasdb
SRS457681	RNA-seq library preparation and sequencing	Illumina HiSeq 2000	SRX322603	SRX322603	NCBI Sequence Read Archive	SRP027383	https://www.ncbi.nlm.nih.gov/sra?term=SRP027383	RNA-seq data analysis	A database for human gliomas on RNA-seq	doi:10.6084/m9.figshare.c.3594560	figshare	doi:10.6084/m9.figshare.c.3594560	http://dx.doi.org/10.6084/m9.figshare.c.3594560	GLIOMASdb, http://cgga.org.cn:9091/gliomasdb
SRS457680	RNA-seq library preparation and sequencing	Illumina HiSeq 2000	SRX322602	SRX322602	NCBI Sequence Read Archive	SRP027383	https://www.ncbi.nlm.nih.gov/sra?term=SRP027383	RNA-seq data analysis	A database for human gliomas on RNA-seq	doi:10.6084/m9.figshare.c.3594560	figshare	doi:10.6084/m9.figshare.c.3594560	http://dx.doi.org/10.6084/m9.figshare.c.3594560	GLIOMASdb, http://cgga.org.cn:9091/gliomasdb
SRS1735294	RNA-seq library preparation and sequencing	Illumina HiSeq 2000	SRX2234223	SRX2234223	NCBI Sequence Read Archive	SRP091303	https://www.ncbi.nlm.nih.gov/sra?term=SRP091303	RNA-seq data analysis	A database for human gliomas on RNA-seq	doi:10.6084/m9.figshare.c.3594560	figshare	doi:10.6084/m9.figshare.c.3594560	http://dx.doi.org/10.6084/m9.figshare.c.3594560	GLIOMASdb, http://cgga.org.cn:9091/gliomasdb
SRS1735293	RNA-seq library preparation and sequencing	Illumina HiSeq 2000	SRX2234222	SRX2234222	NCBI Sequence Read Archive	SRP091303	https://www.ncbi.nlm.nih.gov/sra?term=SRP091303	RNA-seq data analysis	A database for human gliomas on RNA-seq	doi:10.6084/m9.figshare.c.3594560	figshare	doi:10.6084/m9.figshare.c.3594560	http://dx.doi.org/10.6084/m9.figshare.c.3594560	GLIOMASdb, http://cgga.org.cn:9091/gliomasdb
SRS1735292	RNA-seq library preparation and sequencing	Illumina HiSeq 2000	SRX2234221	SRX2234221	NCBI Sequence Read Archive	SRP091303	https://www.ncbi.nlm.nih.gov/sra?term=SRP091303	RNA-seq data analysis	A database for human gliomas on RNA-seq	doi:10.6084/m9.figshare.c.3594560	figshare	doi:10.6084/m9.figshare.c.3594560	http://dx.doi.org/10.6084/m9.figshare.c.3594560	GLIOMASdb, http://cgga.org.cn:9091/gliomasdb
SRS1735290	RNA-seq library preparation and sequencing	Illumina HiSeq 2000	SRX2234220	SRX2234220	NCBI Sequence Read Archive	SRP091303	https://www.ncbi.nlm.nih.gov/sra?term=SRP091303	RNA-seq data analysis	A database for human gliomas on RNA-seq	doi:10.6084/m9.figshare.c.3594560	figshare	doi:10.6084/m9.figshare.c.3594560	http://dx.doi.org/10.6084/m9.figshare.c.3594560	GLIOMASdb, http://cgga.org.cn:9091/gliomasdb
SRS1735291	RNA-seq library preparation and sequencing	Illumina HiSeq 2000	SRX2234219	SRX2234219	NCBI Sequence Read Archive	SRP091303	https://www.ncbi.nlm.nih.gov/sra?term=SRP091303	RNA-seq data analysis	A database for human gliomas on RNA-seq	doi:10.6084/m9.figshare.c.3594560	figshare	doi:10.6084/m9.figshare.c.3594560	http://dx.doi.org/10.6084/m9.figshare.c.3594560	GLIOMASdb, http://cgga.org.cn:9091/gliomasdb
SRS1735289	RNA-seq library preparation and sequencing	Illumina HiSeq 2000	SRX2234218	SRX2234218	NCBI Sequence Read Archive	SRP091303	https://www.ncbi.nlm.nih.gov/sra?term=SRP091303	RNA-seq data analysis	A database for human gliomas on RNA-seq	doi:10.6084/m9.figshare.c.3594560	figshare	doi:10.6084/m9.figshare.c.3594560	http://dx.doi.org/10.6084/m9.figshare.c.3594560	GLIOMASdb, http://cgga.org.cn:9091/gliomasdb
SRS1735288	RNA-seq library preparation and sequencing	Illumina HiSeq 2000	SRX2234217	SRX2234217	NCBI Sequence Read Archive	SRP091303	https://www.ncbi.nlm.nih.gov/sra?term=SRP091303	RNA-seq data analysis	A database for human gliomas on RNA-seq	doi:10.6084/m9.figshare.c.3594560	figshare	doi:10.6084/m9.figshare.c.3594560	http://dx.doi.org/10.6084/m9.figshare.c.3594560	GLIOMASdb, http://cgga.org.cn:9091/gliomasdb
SRS1735287	RNA-seq library preparation and sequencing	Illumina HiSeq 2000	SRX2234216	SRX2234216	NCBI Sequence Read Archive	SRP091303	https://www.ncbi.nlm.nih.gov/sra?term=SRP091303	RNA-seq data analysis	A database for human gliomas on RNA-seq	doi:10.6084/m9.figshare.c.3594560	figshare	doi:10.6084/m9.figshare.c.3594560	http://dx.doi.org/10.6084/m9.figshare.c.3594560	GLIOMASdb, http://cgga.org.cn:9091/gliomasdb
SRS1735286	RNA-seq library preparation and sequencing	Illumina HiSeq 2000	SRX2234215	SRX2234215	NCBI Sequence Read Archive	SRP091303	https://www.ncbi.nlm.nih.gov/sra?term=SRP091303	RNA-seq data analysis	A database for human gliomas on RNA-seq	doi:10.6084/m9.figshare.c.3594560	figshare	doi:10.6084/m9.figshare.c.3594560	http://dx.doi.org/10.6084/m9.figshare.c.3594560	GLIOMASdb, http://cgga.org.cn:9091/gliomasdb
SRS1735285	RNA-seq library preparation and sequencing	Illumina HiSeq 2000	SRX2234214	SRX2234214	NCBI Sequence Read Archive	SRP091303	https://www.ncbi.nlm.nih.gov/sra?term=SRP091303	RNA-seq data analysis	A database for human gliomas on RNA-seq	doi:10.6084/m9.figshare.c.3594560	figshare	doi:10.6084/m9.figshare.c.3594560	http://dx.doi.org/10.6084/m9.figshare.c.3594560	GLIOMASdb, http://cgga.org.cn:9091/gliomasdb
SRS1735284	RNA-seq library preparation and sequencing	Illumina HiSeq 2000	SRX2234213	SRX2234213	NCBI Sequence Read Archive	SRP091303	https://www.ncbi.nlm.nih.gov/sra?term=SRP091303	RNA-seq data analysis	A database for human gliomas on RNA-seq	doi:10.6084/m9.figshare.c.3594560	figshare	doi:10.6084/m9.figshare.c.3594560	http://dx.doi.org/10.6084/m9.figshare.c.3594560	GLIOMASdb, http://cgga.org.cn:9091/gliomasdb
SRS1735283	RNA-seq library preparation and sequencing	Illumina HiSeq 2000	SRX2234212	SRX2234212	NCBI Sequence Read Archive	SRP091303	https://www.ncbi.nlm.nih.gov/sra?term=SRP091303	RNA-seq data analysis	A database for human gliomas on RNA-seq	doi:10.6084/m9.figshare.c.3594560	figshare	doi:10.6084/m9.figshare.c.3594560	http://dx.doi.org/10.6084/m9.figshare.c.3594560	GLIOMASdb, http://cgga.org.cn:9091/gliomasdb
SRS1735282	RNA-seq library preparation and sequencing	Illumina HiSeq 2000	SRX2234211	SRX2234211	NCBI Sequence Read Archive	SRP091303	https://www.ncbi.nlm.nih.gov/sra?term=SRP091303	RNA-seq data analysis	A database for human gliomas on RNA-seq	doi:10.6084/m9.figshare.c.3594560	figshare	doi:10.6084/m9.figshare.c.3594560	http://dx.doi.org/10.6084/m9.figshare.c.3594560	GLIOMASdb, http://cgga.org.cn:9091/gliomasdb
SRS1735280	RNA-seq library preparation and sequencing	Illumina HiSeq 2000	SRX2234210	SRX2234210	NCBI Sequence Read Archive	SRP091303	https://www.ncbi.nlm.nih.gov/sra?term=SRP091303	RNA-seq data analysis	A database for human gliomas on RNA-seq	doi:10.6084/m9.figshare.c.3594560	figshare	doi:10.6084/m9.figshare.c.3594560	http://dx.doi.org/10.6084/m9.figshare.c.3594560	GLIOMASdb, http://cgga.org.cn:9091/gliomasdb
SRS1735281	RNA-seq library preparation and sequencing	Illumina HiSeq 2000	SRX2234209	SRX2234209	NCBI Sequence Read Archive	SRP091303	https://www.ncbi.nlm.nih.gov/sra?term=SRP091303	RNA-seq data analysis	A database for human gliomas on RNA-seq	doi:10.6084/m9.figshare.c.3594560	figshare	doi:10.6084/m9.figshare.c.3594560	http://dx.doi.org/10.6084/m9.figshare.c.3594560	GLIOMASdb, http://cgga.org.cn:9091/gliomasdb
SRS1735279	RNA-seq library preparation and sequencing	Illumina HiSeq 2000	SRX2234208	SRX2234208	NCBI Sequence Read Archive	SRP091303	https://www.ncbi.nlm.nih.gov/sra?term=SRP091303	RNA-seq data analysis	A database for human gliomas on RNA-seq	doi:10.6084/m9.figshare.c.3594560	figshare	doi:10.6084/m9.figshare.c.3594560	http://dx.doi.org/10.6084/m9.figshare.c.3594560	GLIOMASdb, http://cgga.org.cn:9091/gliomasdb
SRS1735278	RNA-seq library preparation and sequencing	Illumina HiSeq 2000	SRX2234207	SRX2234207	NCBI Sequence Read Archive	SRP091303	https://www.ncbi.nlm.nih.gov/sra?term=SRP091303	RNA-seq data analysis	A database for human gliomas on RNA-seq	doi:10.6084/m9.figshare.c.3594560	figshare	doi:10.6084/m9.figshare.c.3594560	http://dx.doi.org/10.6084/m9.figshare.c.3594560	GLIOMASdb, http://cgga.org.cn:9091/gliomasdb
SRS1735277	RNA-seq library preparation and sequencing	Illumina HiSeq 2000	SRX2234206	SRX2234206	NCBI Sequence Read Archive	SRP091303	https://www.ncbi.nlm.nih.gov/sra?term=SRP091303	RNA-seq data analysis	A database for human gliomas on RNA-seq	doi:10.6084/m9.figshare.c.3594560	figshare	doi:10.6084/m9.figshare.c.3594560	http://dx.doi.org/10.6084/m9.figshare.c.3594560	GLIOMASdb, http://cgga.org.cn:9091/gliomasdb
SRS1735276	RNA-seq library preparation and sequencing	Illumina HiSeq 2000	SRX2234205	SRX2234205	NCBI Sequence Read Archive	SRP091303	https://www.ncbi.nlm.nih.gov/sra?term=SRP091303	RNA-seq data analysis	A database for human gliomas on RNA-seq	doi:10.6084/m9.figshare.c.3594560	figshare	doi:10.6084/m9.figshare.c.3594560	http://dx.doi.org/10.6084/m9.figshare.c.3594560	GLIOMASdb, http://cgga.org.cn:9091/gliomasdb
SRS1735275	RNA-seq library preparation and sequencing	Illumina HiSeq 2000	SRX2234204	SRX2234204	NCBI Sequence Read Archive	SRP091303	https://www.ncbi.nlm.nih.gov/sra?term=SRP091303	RNA-seq data analysis	A database for human gliomas on RNA-seq	doi:10.6084/m9.figshare.c.3594560	figshare	doi:10.6084/m9.figshare.c.3594560	http://dx.doi.org/10.6084/m9.figshare.c.3594560	GLIOMASdb, http://cgga.org.cn:9091/gliomasdb
SRS1735274	RNA-seq library preparation and sequencing	Illumina HiSeq 2000	SRX2234203	SRX2234203	NCBI Sequence Read Archive	SRP091303	https://www.ncbi.nlm.nih.gov/sra?term=SRP091303	RNA-seq data analysis	A database for human gliomas on RNA-seq	doi:10.6084/m9.figshare.c.3594560	figshare	doi:10.6084/m9.figshare.c.3594560	http://dx.doi.org/10.6084/m9.figshare.c.3594560	GLIOMASdb, http://cgga.org.cn:9091/gliomasdb
SRS1735273	RNA-seq library preparation and sequencing	Illumina HiSeq 2000	SRX2234202	SRX2234202	NCBI Sequence Read Archive	SRP091303	https://www.ncbi.nlm.nih.gov/sra?term=SRP091303	RNA-seq data analysis	A database for human gliomas on RNA-seq	doi:10.6084/m9.figshare.c.3594560	figshare	doi:10.6084/m9.figshare.c.3594560	http://dx.doi.org/10.6084/m9.figshare.c.3594560	GLIOMASdb, http://cgga.org.cn:9091/gliomasdb
SRS1735271	RNA-seq library preparation and sequencing	Illumina HiSeq 2000	SRX2234201	SRX2234201	NCBI Sequence Read Archive	SRP091303	https://www.ncbi.nlm.nih.gov/sra?term=SRP091303	RNA-seq data analysis	A database for human gliomas on RNA-seq	doi:10.6084/m9.figshare.c.3594560	figshare	doi:10.6084/m9.figshare.c.3594560	http://dx.doi.org/10.6084/m9.figshare.c.3594560	GLIOMASdb, http://cgga.org.cn:9091/gliomasdb
SRS1735270	RNA-seq library preparation and sequencing	Illumina HiSeq 2000	SRX2234200	SRX2234200	NCBI Sequence Read Archive	SRP091303	https://www.ncbi.nlm.nih.gov/sra?term=SRP091303	RNA-seq data analysis	A database for human gliomas on RNA-seq	doi:10.6084/m9.figshare.c.3594560	figshare	doi:10.6084/m9.figshare.c.3594560	http://dx.doi.org/10.6084/m9.figshare.c.3594560	GLIOMASdb, http://cgga.org.cn:9091/gliomasdb
SRS1735272	RNA-seq library preparation and sequencing	Illumina HiSeq 2000	SRX2234199	SRX2234199	NCBI Sequence Read Archive	SRP091303	https://www.ncbi.nlm.nih.gov/sra?term=SRP091303	RNA-seq data analysis	A database for human gliomas on RNA-seq	doi:10.6084/m9.figshare.c.3594560	figshare	doi:10.6084/m9.figshare.c.3594560	http://dx.doi.org/10.6084/m9.figshare.c.3594560	GLIOMASdb, http://cgga.org.cn:9091/gliomasdb
SRS1735269	RNA-seq library preparation and sequencing	Illumina HiSeq 2000	SRX2234198	SRX2234198	NCBI Sequence Read Archive	SRP091303	https://www.ncbi.nlm.nih.gov/sra?term=SRP091303	RNA-seq data analysis	A database for human gliomas on RNA-seq	doi:10.6084/m9.figshare.c.3594560	figshare	doi:10.6084/m9.figshare.c.3594560	http://dx.doi.org/10.6084/m9.figshare.c.3594560	GLIOMASdb, http://cgga.org.cn:9091/gliomasdb
SRS1735268	RNA-seq library preparation and sequencing	Illumina HiSeq 2000	SRX2234197	SRX2234197	NCBI Sequence Read Archive	SRP091303	https://www.ncbi.nlm.nih.gov/sra?term=SRP091303	RNA-seq data analysis	A database for human gliomas on RNA-seq	doi:10.6084/m9.figshare.c.3594560	figshare	doi:10.6084/m9.figshare.c.3594560	http://dx.doi.org/10.6084/m9.figshare.c.3594560	GLIOMASdb, http://cgga.org.cn:9091/gliomasdb
SRS1735266	RNA-seq library preparation and sequencing	Illumina HiSeq 2000	SRX2234196	SRX2234196	NCBI Sequence Read Archive	SRP091303	https://www.ncbi.nlm.nih.gov/sra?term=SRP091303	RNA-seq data analysis	A database for human gliomas on RNA-seq	doi:10.6084/m9.figshare.c.3594560	figshare	doi:10.6084/m9.figshare.c.3594560	http://dx.doi.org/10.6084/m9.figshare.c.3594560	GLIOMASdb, http://cgga.org.cn:9091/gliomasdb
SRS1735265	RNA-seq library preparation and sequencing	Illumina HiSeq 2000	SRX2234195	SRX2234195	NCBI Sequence Read Archive	SRP091303	https://www.ncbi.nlm.nih.gov/sra?term=SRP091303	RNA-seq data analysis	A database for human gliomas on RNA-seq	doi:10.6084/m9.figshare.c.3594560	figshare	doi:10.6084/m9.figshare.c.3594560	http://dx.doi.org/10.6084/m9.figshare.c.3594560	GLIOMASdb, http://cgga.org.cn:9091/gliomasdb
SRS1735267	RNA-seq library preparation and sequencing	Illumina HiSeq 2000	SRX2234194	SRX2234194	NCBI Sequence Read Archive	SRP091303	https://www.ncbi.nlm.nih.gov/sra?term=SRP091303	RNA-seq data analysis	A database for human gliomas on RNA-seq	doi:10.6084/m9.figshare.c.3594560	figshare	doi:10.6084/m9.figshare.c.3594560	http://dx.doi.org/10.6084/m9.figshare.c.3594560	GLIOMASdb, http://cgga.org.cn:9091/gliomasdb
SRS1735264	RNA-seq library preparation and sequencing	Illumina HiSeq 2000	SRX2234193	SRX2234193	NCBI Sequence Read Archive	SRP091303	https://www.ncbi.nlm.nih.gov/sra?term=SRP091303	RNA-seq data analysis	A database for human gliomas on RNA-seq	doi:10.6084/m9.figshare.c.3594560	figshare	doi:10.6084/m9.figshare.c.3594560	http://dx.doi.org/10.6084/m9.figshare.c.3594560	GLIOMASdb, http://cgga.org.cn:9091/gliomasdb
SRS1735263	RNA-seq library preparation and sequencing	Illumina HiSeq 2000	SRX2234192	SRX2234192	NCBI Sequence Read Archive	SRP091303	https://www.ncbi.nlm.nih.gov/sra?term=SRP091303	RNA-seq data analysis	A database for human gliomas on RNA-seq	doi:10.6084/m9.figshare.c.3594560	figshare	doi:10.6084/m9.figshare.c.3594560	http://dx.doi.org/10.6084/m9.figshare.c.3594560	GLIOMASdb, http://cgga.org.cn:9091/gliomasdb
SRS1735262	RNA-seq library preparation and sequencing	Illumina HiSeq 2000	SRX2234191	SRX2234191	NCBI Sequence Read Archive	SRP091303	https://www.ncbi.nlm.nih.gov/sra?term=SRP091303	RNA-seq data analysis	A database for human gliomas on RNA-seq	doi:10.6084/m9.figshare.c.3594560	figshare	doi:10.6084/m9.figshare.c.3594560	http://dx.doi.org/10.6084/m9.figshare.c.3594560	GLIOMASdb, http://cgga.org.cn:9091/gliomasdb
SRS1735261	RNA-seq library preparation and sequencing	Illumina HiSeq 2000	SRX2234190	SRX2234190	NCBI Sequence Read Archive	SRP091303	https://www.ncbi.nlm.nih.gov/sra?term=SRP091303	RNA-seq data analysis	A database for human gliomas on RNA-seq	doi:10.6084/m9.figshare.c.3594560	figshare	doi:10.6084/m9.figshare.c.3594560	http://dx.doi.org/10.6084/m9.figshare.c.3594560	GLIOMASdb, http://cgga.org.cn:9091/gliomasdb
SRS1735260	RNA-seq library preparation and sequencing	Illumina HiSeq 2000	SRX2234189	SRX2234189	NCBI Sequence Read Archive	SRP091303	https://www.ncbi.nlm.nih.gov/sra?term=SRP091303	RNA-seq data analysis	A database for human gliomas on RNA-seq	doi:10.6084/m9.figshare.c.3594560	figshare	doi:10.6084/m9.figshare.c.3594560	http://dx.doi.org/10.6084/m9.figshare.c.3594560	GLIOMASdb, http://cgga.org.cn:9091/gliomasdb
SRS1735259	RNA-seq library preparation and sequencing	Illumina HiSeq 2000	SRX2234188	SRX2234188	NCBI Sequence Read Archive	SRP091303	https://www.ncbi.nlm.nih.gov/sra?term=SRP091303	RNA-seq data analysis	A database for human gliomas on RNA-seq	doi:10.6084/m9.figshare.c.3594560	figshare	doi:10.6084/m9.figshare.c.3594560	http://dx.doi.org/10.6084/m9.figshare.c.3594560	GLIOMASdb, http://cgga.org.cn:9091/gliomasdb
SRS1735258	RNA-seq library preparation and sequencing	Illumina HiSeq 2000	SRX2234187	SRX2234187	NCBI Sequence Read Archive	SRP091303	https://www.ncbi.nlm.nih.gov/sra?term=SRP091303	RNA-seq data analysis	A database for human gliomas on RNA-seq	doi:10.6084/m9.figshare.c.3594560	figshare	doi:10.6084/m9.figshare.c.3594560	http://dx.doi.org/10.6084/m9.figshare.c.3594560	GLIOMASdb, http://cgga.org.cn:9091/gliomasdb
SRS1735257	RNA-seq library preparation and sequencing	Illumina HiSeq 2000	SRX2234186	SRX2234186	NCBI Sequence Read Archive	SRP091303	https://www.ncbi.nlm.nih.gov/sra?term=SRP091303	RNA-seq data analysis	A database for human gliomas on RNA-seq	doi:10.6084/m9.figshare.c.3594560	figshare	doi:10.6084/m9.figshare.c.3594560	http://dx.doi.org/10.6084/m9.figshare.c.3594560	GLIOMASdb, http://cgga.org.cn:9091/gliomasdb
SRS1735256	RNA-seq library preparation and sequencing	Illumina HiSeq 2000	SRX2234185	SRX2234185	NCBI Sequence Read Archive	SRP091303	https://www.ncbi.nlm.nih.gov/sra?term=SRP091303	RNA-seq data analysis	A database for human gliomas on RNA-seq	doi:10.6084/m9.figshare.c.3594560	figshare	doi:10.6084/m9.figshare.c.3594560	http://dx.doi.org/10.6084/m9.figshare.c.3594560	GLIOMASdb, http://cgga.org.cn:9091/gliomasdb
SRS1735255	RNA-seq library preparation and sequencing	Illumina HiSeq 2000	SRX2234184	SRX2234184	NCBI Sequence Read Archive	SRP091303	https://www.ncbi.nlm.nih.gov/sra?term=SRP091303	RNA-seq data analysis	A database for human gliomas on RNA-seq	doi:10.6084/m9.figshare.c.3594560	figshare	doi:10.6084/m9.figshare.c.3594560	http://dx.doi.org/10.6084/m9.figshare.c.3594560	GLIOMASdb, http://cgga.org.cn:9091/gliomasdb
SRS1735254	RNA-seq library preparation and sequencing	Illumina HiSeq 2000	SRX2234183	SRX2234183	NCBI Sequence Read Archive	SRP091303	https://www.ncbi.nlm.nih.gov/sra?term=SRP091303	RNA-seq data analysis	A database for human gliomas on RNA-seq	doi:10.6084/m9.figshare.c.3594560	figshare	doi:10.6084/m9.figshare.c.3594560	http://dx.doi.org/10.6084/m9.figshare.c.3594560	GLIOMASdb, http://cgga.org.cn:9091/gliomasdb
SRS1735253	RNA-seq library preparation and sequencing	Illumina HiSeq 2000	SRX2234182	SRX2234182	NCBI Sequence Read Archive	SRP091303	https://www.ncbi.nlm.nih.gov/sra?term=SRP091303	RNA-seq data analysis	A database for human gliomas on RNA-seq	doi:10.6084/m9.figshare.c.3594560	figshare	doi:10.6084/m9.figshare.c.3594560	http://dx.doi.org/10.6084/m9.figshare.c.3594560	GLIOMASdb, http://cgga.org.cn:9091/gliomasdb
SRS1735252	RNA-seq library preparation and sequencing	Illumina HiSeq 2000	SRX2234181	SRX2234181	NCBI Sequence Read Archive	SRP091303	https://www.ncbi.nlm.nih.gov/sra?term=SRP091303	RNA-seq data analysis	A database for human gliomas on RNA-seq	doi:10.6084/m9.figshare.c.3594560	figshare	doi:10.6084/m9.figshare.c.3594560	http://dx.doi.org/10.6084/m9.figshare.c.3594560	GLIOMASdb, http://cgga.org.cn:9091/gliomasdb
SRS1735251	RNA-seq library preparation and sequencing	Illumina HiSeq 2000	SRX2234180	SRX2234180	NCBI Sequence Read Archive	SRP091303	https://www.ncbi.nlm.nih.gov/sra?term=SRP091303	RNA-seq data analysis	A database for human gliomas on RNA-seq	doi:10.6084/m9.figshare.c.3594560	figshare	doi:10.6084/m9.figshare.c.3594560	http://dx.doi.org/10.6084/m9.figshare.c.3594560	GLIOMASdb, http://cgga.org.cn:9091/gliomasdb
SRS1735248	RNA-seq library preparation and sequencing	Illumina HiSeq 2000	SRX2234179	SRX2234179	NCBI Sequence Read Archive	SRP091303	https://www.ncbi.nlm.nih.gov/sra?term=SRP091303	RNA-seq data analysis	A database for human gliomas on RNA-seq	doi:10.6084/m9.figshare.c.3594560	figshare	doi:10.6084/m9.figshare.c.3594560	http://dx.doi.org/10.6084/m9.figshare.c.3594560	GLIOMASdb, http://cgga.org.cn:9091/gliomasdb
SRS1735249	RNA-seq library preparation and sequencing	Illumina HiSeq 2000	SRX2234178	SRX2234178	NCBI Sequence Read Archive	SRP091303	https://www.ncbi.nlm.nih.gov/sra?term=SRP091303	RNA-seq data analysis	A database for human gliomas on RNA-seq	doi:10.6084/m9.figshare.c.3594560	figshare	doi:10.6084/m9.figshare.c.3594560	http://dx.doi.org/10.6084/m9.figshare.c.3594560	GLIOMASdb, http://cgga.org.cn:9091/gliomasdb
SRS1735247	RNA-seq library preparation and sequencing	Illumina HiSeq 2000	SRX2234177	SRX2234177	NCBI Sequence Read Archive	SRP091303	https://www.ncbi.nlm.nih.gov/sra?term=SRP091303	RNA-seq data analysis	A database for human gliomas on RNA-seq	doi:10.6084/m9.figshare.c.3594560	figshare	doi:10.6084/m9.figshare.c.3594560	http://dx.doi.org/10.6084/m9.figshare.c.3594560	GLIOMASdb, http://cgga.org.cn:9091/gliomasdb
SRS1735246	RNA-seq library preparation and sequencing	Illumina HiSeq 2000	SRX2234176	SRX2234176	NCBI Sequence Read Archive	SRP091303	https://www.ncbi.nlm.nih.gov/sra?term=SRP091303	RNA-seq data analysis	A database for human gliomas on RNA-seq	doi:10.6084/m9.figshare.c.3594560	figshare	doi:10.6084/m9.figshare.c.3594560	http://dx.doi.org/10.6084/m9.figshare.c.3594560	GLIOMASdb, http://cgga.org.cn:9091/gliomasdb
SRS1735245	RNA-seq library preparation and sequencing	Illumina HiSeq 2000	SRX2234175	SRX2234175	NCBI Sequence Read Archive	SRP091303	https://www.ncbi.nlm.nih.gov/sra?term=SRP091303	RNA-seq data analysis	A database for human gliomas on RNA-seq	doi:10.6084/m9.figshare.c.3594560	figshare	doi:10.6084/m9.figshare.c.3594560	http://dx.doi.org/10.6084/m9.figshare.c.3594560	GLIOMASdb, http://cgga.org.cn:9091/gliomasdb
SRS1735250	RNA-seq library preparation and sequencing	Illumina HiSeq 2000	SRX2234174	SRX2234174	NCBI Sequence Read Archive	SRP091303	https://www.ncbi.nlm.nih.gov/sra?term=SRP091303	RNA-seq data analysis	A database for human gliomas on RNA-seq	doi:10.6084/m9.figshare.c.3594560	figshare	doi:10.6084/m9.figshare.c.3594560	http://dx.doi.org/10.6084/m9.figshare.c.3594560	GLIOMASdb, http://cgga.org.cn:9091/gliomasdb
SRS1735244	RNA-seq library preparation and sequencing	Illumina HiSeq 2000	SRX2234173	SRX2234173	NCBI Sequence Read Archive	SRP091303	https://www.ncbi.nlm.nih.gov/sra?term=SRP091303	RNA-seq data analysis	A database for human gliomas on RNA-seq	doi:10.6084/m9.figshare.c.3594560	figshare	doi:10.6084/m9.figshare.c.3594560	http://dx.doi.org/10.6084/m9.figshare.c.3594560	GLIOMASdb, http://cgga.org.cn:9091/gliomasdb
